# Supplementary material for: Poly[bis­(μ3-5-nitro­isophthalato)bis­(1,10-phenanthroline)dimanganese(II)]
Source: Acta Crystallogr Sect E Struct Rep Online. 2009 Mar 19;65(Pt 4):m416. doi: 10.1107/S1600536809009052 (PMC2968954; doi:10.1107/S1600536809009052)
Supplement: Supplementary file 2 [file e-65-0m416-Isup2.hkl]

#
# h,k,l, Fc-squared, Fo-squared, sigma(Fo-squared) and status flag
#
data_I
_shelx_title ' 081229b_0m in P -1'
_shelx_refln_list_code          4
_shelx_F_calc_maximum      272.16
_exptl_crystal_F_000       900.00
_reflns_d_resolution_high  0.8255
 
loop_
 _symmetry_equiv_pos_as_xyz
 'x, y, z'
 '-x, -y, -z'
 
_cell_length_a    10.0602
_cell_length_b    14.3435
_cell_length_c    14.6637
_cell_angle_alpha 104.052
_cell_angle_beta  102.633
_cell_angle_gamma 110.460
 
_shelx_F_squared_multiplier     1.000
 
loop_
 _refln_index_h
 _refln_index_k
 _refln_index_l
 _refln_F_squared_calc
 _refln_F_squared_meas
 _refln_F_squared_sigma
 _refln_observed_status
   1   0   0      750.07      842.82     17.95 o
   2   0   0     6067.04     6108.56     58.43 o
   3   0   0      539.58      568.32      9.86 o
   4   0   0    12492.36    12929.81    109.13 o
   5   0   0      282.40      228.04      5.85 o
   6   0   0      859.02      887.89     13.78 o
   7   0   0      281.98      308.71      9.91 o
   8   0   0      773.71      718.77     16.61 o
   9   0   0     1617.84     1596.87     57.09 o
  10   0   0      242.50      259.24     11.46 o
 -11   1   0      205.28      187.49     13.94 o
 -10   1   0      225.48      221.00     10.58 o
  -9   1   0      313.74      303.10     10.95 o
  -8   1   0       79.85       77.31      8.52 o
  -7   1   0      189.19      212.65      6.69 o
  -6   1   0       49.00       42.55      3.33 o
  -5   1   0      933.35      848.06     15.57 o
  -4   1   0      169.80      201.03      7.37 o
  -3   1   0      446.70      480.86      8.16 o
  -2   1   0    20501.00    20339.87    217.62 o
   1   1   0     6041.29     6109.22     66.64 o
   2   1   0      562.67      549.20      7.43 o
   3   1   0     1072.35     1026.23     12.79 o
   4   1   0     9976.47    10376.46     99.87 o
   5   1   0       14.11        5.81      2.00 o
   6   1   0        1.30       -1.73      2.34 o
   7   1   0        0.65        5.28      3.22 o
   8   1   0      772.40      710.43     16.76 o
   9   1   0      205.53      210.18     10.65 o
  10   1   0        7.51       11.39      4.92 o
 -11   2   0      165.48      178.06     13.42 o
 -10   2   0        2.07       -2.88      4.64 o
  -9   2   0      349.52      363.50     15.15 o
  -8   2   0     1128.35     1106.68     25.97 o
  -7   2   0      202.80      203.33      7.58 o
  -6   2   0      307.21      297.72     21.59 o
  -5   2   0      518.38      497.50      8.43 o
  -4   2   0     1780.07     1619.58     21.81 o
  -3   2   0     1757.63     1696.46     18.14 o
  -2   2   0     3981.00     4106.69     56.34 o
  -1   2   0    12064.34    11598.37    108.63 o
   0   2   0      572.61      607.25      7.92 o
   1   2   0     6816.71     6489.32     70.78 o
   2   2   0      763.17      729.65     10.84 o
   3   2   0      144.81      146.11      4.11 o
   4   2   0      112.86      143.50      4.55 o
   5   2   0     1726.19     1757.61     21.97 o
   6   2   0      449.13      482.21     12.28 o
   7   2   0       82.31       75.25     11.91 o
   8   2   0       48.27       50.22      7.23 o
   9   2   0      372.17      397.78     13.73 o
  10   2   0      130.08      118.09      9.36 o
 -11   3   0        0.19       -0.44      6.02 o
 -10   3   0      321.04      331.82     15.27 o
  -9   3   0     1108.87     1129.08     87.02 o
  -8   3   0      125.89      120.03      5.62 o
  -7   3   0        1.78        3.05      2.54 o
  -6   3   0      852.54      867.49     14.89 o
  -5   3   0     8501.43     8788.17     84.44 o
  -4   3   0     1819.04     1644.57     18.81 o
  -3   3   0       98.17       80.60      2.75 o
  -2   3   0      384.39      373.37      8.62 o
  -1   3   0     3012.99     2996.74     28.40 o
   0   3   0    13228.20    13283.52    142.08 o
   1   3   0     3195.96     3250.67     32.64 o
   2   3   0      125.40      144.17      3.92 o
   3   3   0     1113.50     1062.71     15.87 o
   4   3   0     4892.92     4833.23     50.07 o
   5   3   0      759.83      785.67     13.26 o
   6   3   0        0.82        4.17      3.16 o
   7   3   0       14.49       19.06      4.44 o
   8   3   0      364.77      362.43     12.82 o
   9   3   0      372.26      370.89     16.05 o
 -11   4   0       16.71        1.23      5.12 o
 -10   4   0      410.88      414.37     19.87 o
  -9   4   0        2.60        1.71      4.05 o
  -8   4   0       26.85       28.92      6.06 o
  -7   4   0      403.99      407.04      9.90 o
  -6   4   0       69.47       53.38      3.63 o
  -5   4   0      190.95      206.63      4.99 o
  -4   4   0     2042.17     2073.15     22.23 o
  -3   4   0       10.15        7.96      2.21 o
  -2   4   0     1050.83     1009.73     17.45 o
  -1   4   0     3137.26     3031.11     41.20 o
   0   4   0        0.70       -3.19      2.12 o
   1   4   0       80.72       86.83      5.39 o
   2   4   0       10.50        3.56      1.82 o
   3   4   0       85.45       71.89      3.93 o
   4   4   0      119.27      120.06      6.74 o
   5   4   0        1.42        5.61      3.10 o
   6   4   0       44.36       55.01      5.92 o
   7   4   0       13.56       18.91      4.69 o
   8   4   0        2.38        9.80      4.50 o
   9   4   0        5.38        7.46      5.22 o
 -11   5   0        1.36        2.48      5.36 o
 -10   5   0      110.68      101.32      9.57 o
  -9   5   0      437.94      465.88     28.65 o
  -8   5   0      226.68      214.59     10.63 o
  -7   5   0       26.75       24.04      6.63 o
  -6   5   0      528.10      535.21     13.51 o
  -5   5   0     1245.25     1184.12     18.05 o
  -4   5   0    11204.33    11935.11    161.06 o
  -3   5   0      526.84      483.30     11.17 o
  -2   5   0       46.15       57.45      2.03 o
  -1   5   0      462.25      504.13     17.07 o
   0   5   0     2880.79     3044.18     35.90 o
   1   5   0    20414.25    21200.23    227.42 o
   2   5   0        1.79        5.43      2.14 o
   3   5   0      499.35      510.11     10.47 o
   4   5   0      364.07      349.78      9.08 o
   5   5   0     3097.78     3142.89     43.40 o
   6   5   0       65.26       61.14      7.10 o
   7   5   0      499.26      505.09     14.89 o
   8   5   0       15.30       16.93      5.18 o
 -11   6   0        1.14       -1.16      4.59 o
 -10   6   0      425.14      459.19     16.99 o
  -9   6   0      115.84      106.67      8.67 o
  -8   6   0      238.71      224.78     10.89 o
  -7   6   0      284.57      286.18     10.73 o
  -6   6   0        1.63        4.56      2.81 o
  -5   6   0      664.72      586.14     14.50 o
  -4   6   0    11009.16    11431.54    125.45 o
  -3   6   0       28.69       38.74      1.81 o
  -2   6   0       76.74       71.67      3.40 o
  -1   6   0    17619.19    18821.03    175.88 o
   0   6   0      105.49      147.13      5.48 o
   1   6   0        0.37       -0.55      1.82 o
   2   6   0      269.85      283.81      6.68 o
   3   6   0      231.27      209.81      6.18 o
   4   6   0      673.24      685.06     18.07 o
   5   6   0     4135.75     4147.87     54.95 o
   6   6   0      485.20      472.94     14.10 o
   7   6   0       94.02      100.32      8.21 o
   8   6   0       65.24       73.07      7.99 o
 -11   7   0       35.80       32.48      6.91 o
 -10   7   0       15.82       15.42      5.64 o
  -9   7   0      339.70      347.27     14.42 o
  -8   7   0      659.98      617.59     17.54 o
  -7   7   0        0.06        1.82      6.33 o
  -6   7   0      166.14      163.76     11.66 o
  -5   7   0       30.36       58.37      4.56 o
  -4   7   0      155.25      121.77      4.84 o
  -3   7   0     1156.02     1087.07     15.13 o
  -2   7   0       21.08       23.06      2.53 o
  -1   7   0        2.27        0.70      1.37 o
   0   7   0     4723.42     5818.42     58.30 o
   1   7   0     1411.00     1275.16     22.12 o
   2   7   0       77.96       90.39      6.82 o
   3   7   0       63.79       68.84      4.31 o
   4   7   0      375.97      434.91     14.81 o
   5   7   0        2.61        8.35      4.04 o
   6   7   0      128.13      126.04      8.49 o
   7   7   0       24.10       32.63      6.10 o
 -11   8   0      142.58      135.70     11.12 o
 -10   8   0      749.18      744.27     21.80 o
  -9   8   0      244.64      251.54     11.75 o
  -8   8   0       16.86       20.69      4.78 o
  -7   8   0      189.33      191.22     13.88 o
  -6   8   0       14.17       22.65      3.83 o
  -5   8   0     1470.77     1556.66     37.28 o
  -4   8   0     6050.52     5873.77     68.84 o
  -3   8   0      967.77      997.92     19.83 o
  -2   8   0      543.71      597.15     13.02 o
  -1   8   0     1351.26     1257.16     17.85 o
   0   8   0     6703.00     7183.41     71.58 o
   1   8   0      972.23      985.16     16.91 o
   2   8   0        0.30       -0.47      2.07 o
   3   8   0       48.92       52.49      5.29 o
   4   8   0     2533.99     2584.03     96.53 o
   5   8   0     1210.08     1268.58     24.53 o
   6   8   0      138.60      135.15     10.90 o
   7   8   0       80.44       70.43      8.01 o
 -11   9   0        3.04        3.53     10.35 o
 -10   9   0       44.41       83.62      8.57 o
  -9   9   0      452.25      441.35     15.31 o
  -8   9   0        0.02       -6.52      4.53 o
  -7   9   0        2.15        0.24      2.91 o
  -6   9   0      432.26      480.57     13.24 o
  -5   9   0     1362.28     1390.34     25.35 o
  -4   9   0       93.72      104.63      3.99 o
  -3   9   0       41.63       46.90      3.58 o
  -2   9   0       96.70      117.09      4.25 o
  -1   9   0     1545.87     1531.44     21.17 o
   0   9   0     1647.21     1756.20     26.15 o
   1   9   0       45.17       51.84      4.57 o
   2   9   0       14.12       11.19      2.88 o
   3   9   0      160.82      152.37      7.91 o
   4   9   0     1264.12     1226.41     41.80 o
   5   9   0       66.90       68.98      8.98 o
   6   9   0        1.43       10.35      6.50 o
 -11  10   0        3.26        2.15      6.75 o
 -10  10   0       12.43        1.23      6.06 o
  -9  10   0      415.42      387.05     22.17 o
  -8  10   0      826.18      762.66     30.07 o
  -7  10   0        7.68        7.98      5.83 o
  -6  10   0       46.84       39.89      7.82 o
  -5  10   0       14.12       25.24      7.06 o
  -4  10   0     1636.19     1622.33     32.05 o
  -3  10   0      779.16      774.66     14.42 o
  -2  10   0       29.50       33.58      3.90 o
  -1  10   0        0.97        0.21      2.52 o
   0  10   0      599.67      608.01     14.51 o
   1  10   0      417.39      436.55     15.03 o
   2  10   0       19.18       29.40      8.36 o
   3  10   0       12.90        8.08      5.37 o
   4  10   0       71.53       57.99     11.43 o
   5  10   0      591.12      546.51     28.84 o
 -11  11   0       19.78       24.85      9.36 o
 -10  11   0      129.03      139.06     15.65 o
  -9  11   0     1670.14     1731.50     53.08 o
  -8  11   0      367.52      355.83     20.25 o
  -7  11   0       36.59       21.17      7.29 o
  -6  11   0       78.60       80.23     10.74 o
  -5  11   0     2706.47     2679.87     67.12 o
  -4  11   0       48.07       60.35      7.13 o
  -3  11   0      169.30      162.54     19.33 o
  -2  11   0       11.21       11.47      3.30 o
  -1  11   0      303.76      306.98      9.81 o
   0  11   0     1250.41     1370.45     23.87 o
   1  11   0      540.67      493.96     16.82 o
   2  11   0      269.19      267.09     13.26 o
   3  11   0      270.46      246.60     24.66 o
   4  11   0      252.43      236.17     20.02 o
 -11  12   0      114.94      131.85     16.87 o
 -10  12   0      123.96      191.84     18.18 o
  -9  12   0      129.47      101.17     13.65 o
  -8  12   0      159.09      161.54     15.42 o
  -7  12   0        0.79        4.83      5.83 o
  -6  12   0      181.15      173.50     14.73 o
  -5  12   0     2668.72     2603.39     67.35 o
  -4  12   0     1828.25     1818.91     45.41 o
  -3  12   0       98.79      114.38     10.20 o
  -2  12   0        0.42       -5.23      3.63 o
  -1  12   0      237.83      249.26      9.53 o
   0  12   0       31.69       51.67      5.74 o
   1  12   0       46.56       40.43      6.96 o
   2  12   0       23.16       21.23      6.46 o
   3  12   0        9.59       15.65      7.63 o
 -10  13   0       95.51       96.42     14.57 o
  -9  13   0      475.97      466.59     25.39 o
  -8  13   0      237.56      242.46     18.79 o
  -7  13   0      125.03      126.18     14.19 o
  -6  13   0        0.59        0.54      5.98 o
  -5  13   0      253.54      255.35     17.95 o
  -4  13   0     1974.62     2057.33     41.57 o
  -3  13   0      323.04      320.29     13.97 o
  -2  13   0      231.01      213.35     11.88 o
  -1  13   0       29.96        7.87      6.37 o
   0  13   0     1434.96     1446.06     42.08 o
   1  13   0      126.16      133.85     11.02 o
   2  13   0        7.84       -2.70      7.75 o
 -10  14   0      118.26      104.78     15.49 o
  -9  14   0        2.45       -6.29      6.21 o
  -8  14   0      303.12      313.41     20.94 o
  -7  14   0       39.08       28.92      9.28 o
  -6  14   0        0.47       -1.84      6.75 o
  -5  14   0     1254.93     1363.71     45.64 o
  -4  14   0      449.45      480.04     18.20 o
  -3  14   0      141.87      125.69     10.54 o
  -2  14   0      141.02      113.86     10.29 o
  -1  14   0      195.85      188.11     18.98 o
   0  14   0      449.88      479.17     27.84 o
   1  14   0       65.12       65.24     15.26 o
  -9  15   0      152.09      100.94     15.19 o
  -8  15   0       34.87       39.66     11.20 o
  -7  15   0       22.83       28.46      9.36 o
  -6  15   0        2.84        9.97      7.52 o
  -5  15   0       11.72       10.89      7.90 o
  -4  15   0      136.01      136.14     11.39 o
  -3  15   0      273.17      294.91     22.86 o
  -2  15   0       11.85        7.01      5.60 o
  -1  15   0       46.88       59.85      8.98 o
   0  15   0       29.22        7.52      9.28 o
  -8  16   0       79.10       76.17     14.57 o
  -7  16   0        4.15        5.68      8.51 o
  -6  16   0        8.78       -6.52      6.98 o
  -5  16   0      395.00      373.55     24.32 o
  -4  16   0      235.86      261.83     15.05 o
  -3  16   0      133.71      143.17     12.55 o
  -2  16   0        0.04        6.59      5.93 o
   4 -17   1       21.99       15.80      9.59 o
   5 -17   1        4.50       -3.68      8.21 o
   1 -16   1      312.22      315.56     24.32 o
   2 -16   1       23.35       29.55      7.38 o
   3 -16   1        4.50        8.51      8.97 o
   4 -16   1        5.64        1.84      7.67 o
   5 -16   1      401.44      392.49     24.32 o
   6 -16   1      275.28      313.26     21.86 o
   7 -16   1       29.78       39.27     10.66 o
   8 -16   1        9.10       13.96      9.28 o
   0 -15   1      312.86      350.77     25.16 o
   1 -15   1      187.90      144.13     17.64 o
   2 -15   1        0.10        5.26      4.83 o
   3 -15   1       19.90       21.81      7.02 o
   4 -15   1      375.97      348.77     22.01 o
   5 -15   1      215.90      171.82     16.87 o
   6 -15   1        1.56       -1.61      6.29 o
   7 -15   1       86.91      104.47     14.80 o
   8 -15   1        4.10        3.99      7.13 o
   9 -15   1       31.22       32.06      9.74 o
  -2 -14   1       49.85       49.74      9.20 o
  -1 -14   1        9.88        3.28      5.24 o
   0 -14   1        6.64        7.36      5.36 o
   1 -14   1       16.60       12.68      5.45 o
   2 -14   1      147.88      145.99     35.97 o
   3 -14   1       33.87       24.81      6.21 o
   4 -14   1       98.68      107.08     13.50 o
   5 -14   1       35.92       33.21      9.74 o
   6 -14   1     2053.39     1960.08     57.37 o
   7 -14   1       52.39       66.96     11.89 o
   8 -14   1       38.84       24.70      9.43 o
   9 -14   1        6.09        4.14      7.98 o
  10 -14   1        3.11       -0.38      7.90 o
  -3 -13   1      167.79      174.77     13.54 o
  -2 -13   1       28.04       11.35      6.39 o
  -1 -13   1       15.68        6.02      5.45 o
   0 -13   1      856.92      819.71     22.98 o
   1 -13   1     1250.57     1220.68     39.47 o
   2 -13   1       29.06       35.65      6.32 o
   3 -13   1        1.69       -5.31      3.90 o
   4 -13   1      786.82      742.41     30.07 o
   5 -13   1     1680.47     1662.24     49.55 o
   6 -13   1      113.16      108.77     12.96 o
   7 -13   1       26.73       10.43      6.83 o
   8 -13   1        0.38        3.91      6.90 o
   9 -13   1      567.76      585.55     28.69 o
  10 -13   1      848.64      831.08     35.90 o
  -4 -12   1      190.03      153.41     17.95 o
  -3 -12   1        9.02       13.27      6.20 o
  -2 -12   1       58.68       57.33     13.50 o
  -1 -12   1       50.57       45.47      7.20 o
   0 -12   1     1084.80     1012.61     24.88 o
   1 -12   1        5.22       12.70      3.77 o
   2 -12   1      385.52      386.39     22.01 o
   3 -12   1       89.88       98.98      8.42 o
   4 -12   1      454.72      456.16     22.09 o
   5 -12   1      342.10      323.31     18.64 o
   6 -12   1       99.27       96.80     11.66 o
   7 -12   1       11.87       18.64      7.59 o
   8 -12   1       62.50       47.86     10.05 o
   9 -12   1      457.25      509.39     25.77 o
  10 -12   1       45.06       41.50     10.28 o
  11 -12   1      107.61      118.05     15.65 o
  -5 -11   1        0.69       14.27      8.97 o
  -4 -11   1      139.86      147.96     16.80 o
  -3 -11   1      493.74      525.77     19.11 o
  -2 -11   1       54.16       53.77     17.91 o
  -1 -11   1       64.80       52.84      5.39 o
   0 -11   1        9.19       12.20      4.58 o
   1 -11   1     1128.80     1161.95     20.64 o
   2 -11   1      490.16      484.55     11.88 o
   3 -11   1        1.37       -0.15      7.59 o
   4 -11   1        5.31       -0.84      5.14 o
   5 -11   1       11.35       12.12      6.37 o
   6 -11   1     1808.03     1763.18     49.63 o
   7 -11   1      409.82      454.70     22.55 o
   8 -11   1       86.69       68.88     10.89 o
   9 -11   1        0.32        0.46      6.60 o
  10 -11   1      376.66      406.91     23.85 o
  11 -11   1      426.29      494.35     27.54 o
  -5 -10   1      205.56      257.19     20.79 o
  -4 -10   1     1670.88     1648.59     51.01 o
  -3 -10   1      329.82      343.68     15.80 o
  -2 -10   1        4.87        7.86      4.76 o
  -1 -10   1      330.53      308.78      9.82 o
   0 -10   1      772.45      796.76     29.26 o
   1 -10   1     1284.73     1308.92     21.41 o
   2 -10   1        5.27        8.57      2.77 o
   3 -10   1      351.72      341.97     12.02 o
   4 -10   1      522.43      495.48     12.75 o
   5 -10   1     2240.13     2242.12     63.89 o
   6 -10   1      185.62      173.77     11.24 o
   7 -10   1      179.10      201.84      9.59 o
   8 -10   1       11.42       10.89      6.60 o
   9 -10   1      488.59      487.97     27.15 o
  10 -10   1      269.75      243.83     20.63 o
  11 -10   1      215.52      239.27     13.49 o
  -6  -9   1       22.72       17.86      5.34 o
  -5  -9   1        1.02        4.18      4.14 o
  -4  -9   1       63.59       59.76     12.92 o
  -3  -9   1       98.54       93.31     11.96 o
  -2  -9   1       16.44       14.24      3.01 o
  -1  -9   1      263.59      247.28      8.95 o
   0  -9   1     2230.71     2214.94     30.13 o
   1  -9   1       56.27       77.36     12.27 o
   2  -9   1      743.51      816.49     14.51 o
   3  -9   1        0.34        0.68      1.67 o
   4  -9   1      589.54      570.72     16.69 o
   5  -9   1      351.39      332.53      8.93 o
   6  -9   1      122.04      117.67     13.00 o
   7  -9   1       32.62       35.05      5.45 o
   8  -9   1      129.85      119.45      8.20 o
   9  -9   1       87.03       76.13      7.74 o
  10  -9   1       65.90       59.16     10.43 o
  11  -9   1        1.89        7.43      5.43 o
  -7  -8   1      200.48      200.10     11.10 o
  -6  -8   1       91.31       81.96     12.19 o
  -5  -8   1      149.58      150.05     12.21 o
  -4  -8   1     2241.55     2222.00     40.86 o
  -3  -8   1       22.97       24.63      4.15 o
  -2  -8   1        4.37       12.24      2.55 o
  -1  -8   1       88.19       85.41      4.15 o
   0  -8   1      911.65      993.00     16.03 o
   1  -8   1      827.50      761.15     11.27 o
   2  -8   1      313.58      283.04      9.35 o
   3  -8   1       23.40       25.30      2.03 o
   4  -8   1       87.66       76.65      3.26 o
   5  -8   1     4338.06     4376.99     53.19 o
   6  -8   1      229.06      217.95      9.68 o
   7  -8   1       10.22       11.57      3.15 o
   8  -8   1      523.52      481.93     18.22 o
   9  -8   1       11.19        7.12     10.82 o
  10  -8   1      710.74      738.50     21.95 o
  11  -8   1      470.87      475.03     18.52 o
  -7  -7   1       26.75       14.04      5.01 o
  -6  -7   1       12.50       13.59      4.69 o
  -5  -7   1       38.86       43.01      6.16 o
  -4  -7   1     4134.86     3937.53     62.41 o
  -3  -7   1      210.90      200.72      7.68 o
  -2  -7   1      308.54      326.62      7.97 o
  -1  -7   1       34.44       39.11      2.91 o
   0  -7   1     4843.15     4878.34     56.74 o
   1  -7   1     2104.51     2164.24     23.66 o
   2  -7   1        1.86        4.02      1.64 o
   3  -7   1      151.47      144.68      3.90 o
   4  -7   1     2027.03     2066.00     27.51 o
   5  -7   1     2166.91     2142.14     36.50 o
   6  -7   1       99.18       87.59      5.03 o
   7  -7   1       21.64       22.40      3.66 o
   8  -7   1       96.03       78.94      7.24 o
   9  -7   1      372.04      396.50     14.83 o
  10  -7   1      297.53      283.25     13.79 o
  11  -7   1       25.30       27.22      8.51 o
  -8  -6   1       60.31       50.57      7.05 o
  -7  -6   1       37.15       41.08      8.83 o
  -6  -6   1      114.97      119.26      7.86 o
  -5  -6   1       29.05       26.41      4.57 o
  -4  -6   1      109.67       90.57     13.46 o
  -3  -6   1      263.12      297.06     10.13 o
  -2  -6   1      415.26      372.69      7.51 o
  -1  -6   1      261.31      301.66      6.34 o
   0  -6   1     6542.45     6995.34     67.32 o
   1  -6   1      251.45      263.37      7.96 o
   2  -6   1     1359.39     1424.08     14.72 o
   3  -6   1      610.28      566.85     10.12 o
   4  -6   1      233.13      190.74     12.20 o
   5  -6   1       69.33       67.97      4.50 o
   6  -6   1      282.76      277.15      7.63 o
   7  -6   1     1415.71     1382.89     26.25 o
   8  -6   1       53.84       55.60      6.62 o
   9  -6   1        7.30        3.21      6.06 o
  10  -6   1       36.03       32.57      7.02 o
  11  -6   1      149.77      153.83     12.15 o
  -9  -5   1      550.90      551.45     17.33 o
  -8  -5   1       47.62       85.28     13.40 o
  -7  -5   1       47.90       46.16      7.64 o
  -6  -5   1      357.75      309.86     17.78 o
  -5  -5   1        5.46        4.37      3.00 o
  -4  -5   1       56.84       47.90      5.42 o
  -3  -5   1     1919.56     1857.61     42.81 o
  -2  -5   1     1173.01     1218.76     15.54 o
  -1  -5   1        0.03        2.66      1.64 o
   0  -5   1     6149.30     6112.90     58.70 o
   1  -5   1     1252.99     1177.29     15.91 o
   2  -5   1      104.47      128.20      4.35 o
   3  -5   1      644.23      650.03     13.61 o
   4  -5   1     2264.56     2271.92     33.71 o
   5  -5   1     5627.17     5609.10     63.68 o
   6  -5   1      586.52      613.85     10.14 o
   7  -5   1      230.39      217.17      6.17 o
   8  -5   1        5.56        7.29      4.06 o
   9  -5   1      129.73      168.66     10.79 o
  10  -5   1      784.38      761.49     22.91 o
  11  -5   1      231.78      223.85     13.99 o
  -9  -4   1       24.03       27.33      5.90 o
  -8  -4   1      168.54      149.50      9.17 o
  -7  -4   1       45.71       49.09      5.80 o
  -6  -4   1       44.73       43.17      7.96 o
  -5  -4   1     1917.36     1898.30     35.26 o
  -4  -4   1     1160.12     1151.23     15.68 o
  -3  -4   1       70.89       75.21      6.66 o
  -2  -4   1     1335.91     1342.54     16.10 o
  -1  -4   1      795.70      746.30      9.82 o
   0  -4   1      498.22      510.26      6.96 o
   1  -4   1     1242.18     1250.77     14.99 o
   2  -4   1      164.16      159.91      5.50 o
   3  -4   1      182.93      184.97      4.38 o
   4  -4   1     1161.08     1171.92     14.20 o
   5  -4   1     1843.72     1737.64     20.33 o
   6  -4   1       42.29       41.03      3.55 o
   7  -4   1      159.65      144.38      5.36 o
   8  -4   1       86.47       86.17      5.90 o
   9  -4   1      327.75      325.11     14.05 o
  10  -4   1       93.16       89.75      9.57 o
  11  -4   1      128.06      137.45     11.84 o
  -9  -3   1        0.10       -0.85      4.38 o
  -8  -3   1      930.84      942.87     20.54 o
  -7  -3   1      309.80      312.83     12.12 o
  -6  -3   1       96.24       95.48      6.21 o
  -5  -3   1      918.93      878.18     16.54 o
  -4  -3   1     2348.25     2312.44     26.27 o
  -3  -3   1     8582.17     9018.05    160.42 o
  -2  -3   1      327.60      322.00      6.28 o
  -1  -3   1      123.43      132.64      3.24 o
   0  -3   1    12690.57    12684.57    135.70 o
   1  -3   1     6449.55     6639.70    122.27 o
   2  -3   1     1904.14     2066.63     37.30 o
   3  -3   1      533.31      525.28      8.42 o
   4  -3   1      440.30      431.57     10.57 o
   5  -3   1     1061.91     1008.99     13.60 o
   6  -3   1      749.54      766.88     12.03 o
   7  -3   1     1536.71     1531.23     23.86 o
   8  -3   1      340.05      338.35     12.30 o
   9  -3   1        0.99        3.76      4.95 o
  10  -3   1      167.91      170.16     24.74 o
  11  -3   1      229.71      296.32     15.54 o
 -10  -2   1       36.02       32.74      6.50 o
  -9  -2   1      413.38      437.56     31.30 o
  -8  -2   1     1426.82     1408.67     25.75 o
  -7  -2   1      125.22      117.64      7.06 o
  -6  -2   1       19.25       30.32      4.20 o
  -5  -2   1     1310.53     1261.24     16.77 o
  -4  -2   1     3804.09     3772.17     39.32 o
  -3  -2   1     8321.74     8225.01     91.64 o
  -2  -2   1       13.22        9.94      1.85 o
  -1  -2   1      279.44      283.16      4.28 o
   0  -2   1     8853.76     8947.46    165.45 o
   1  -2   1    15607.30    15853.38    290.40 o
   2  -2   1      765.19      788.52      9.22 o
   3  -2   1        9.84        3.93      1.54 o
   4  -2   1     1885.73     1874.36     24.42 o
   5  -2   1     3339.42     3242.52     46.93 o
   6  -2   1      258.18      250.52      7.58 o
   7  -2   1       24.92       23.95      3.13 o
   8  -2   1      551.50      500.52     16.59 o
   9  -2   1       86.02       78.10      6.73 o
  10  -2   1      202.59      221.48     13.72 o
  11  -2   1      291.78      298.80     16.14 o
 -10  -1   1      211.35      204.98     10.87 o
  -9  -1   1      145.68      138.45      9.82 o
  -8  -1   1       18.24       18.55      4.30 o
  -7  -1   1      745.63      737.64     24.96 o
  -6  -1   1      679.25      698.03     14.41 o
  -5  -1   1     1371.10     1380.05     17.60 o
  -4  -1   1     2670.17     2731.47     30.47 o
  -3  -1   1      246.38      246.17      4.73 o
  -2  -1   1     1317.29     1349.09     16.94 o
  -1  -1   1        8.95       -0.11      3.57 o
   1  -1   1      241.56      255.73      7.21 o
   2  -1   1       64.79       71.03      3.50 o
   3  -1   1      436.56      471.18     10.54 o
   4  -1   1      794.69      800.94     11.04 o
   5  -1   1      684.52      665.16     10.57 o
   6  -1   1        4.95        6.00      1.88 o
   7  -1   1       42.17       42.70      3.97 o
   8  -1   1       13.17       13.43      3.78 o
   9  -1   1      180.36      180.53      9.37 o
  10  -1   1       81.96       86.42     12.14 o
 -10   0   1       20.85       17.81      5.05 o
  -9   0   1      220.65      221.01     10.85 o
  -8   0   1     1496.38     1487.27     33.45 o
  -7   0   1      319.47      311.92      9.74 o
  -6   0   1      596.77      605.63     12.46 o
  -5   0   1      153.92      160.75      4.81 o
  -4   0   1      123.41       76.76      4.23 o
  -3   0   1     2140.22     2313.88     47.56 o
  -2   0   1      829.06      747.55     18.56 o
  -1   0   1       20.98       -2.07      1.38 o
   1   0   1    14140.63    14276.90    186.85 o
   2   0   1     5011.12     5299.90     50.65 o
   3   0   1      136.31      145.88      3.71 o
   4   0   1      682.93      720.26      9.24 o
   5   0   1      205.62      191.11      4.70 o
   6   0   1       16.46       32.71      3.28 o
   7   0   1       76.97       75.78      5.90 o
   8   0   1       29.77       31.47      4.88 o
   9   0   1      142.93      141.86      8.86 o
  10   0   1      274.54      270.94     11.98 o
 -11   1   1       13.54        9.50      7.36 o
 -10   1   1      518.06      488.57     30.57 o
  -9   1   1      370.30      392.92     14.83 o
  -8   1   1      163.70      157.42      9.95 o
  -7   1   1      148.63      153.05      6.61 o
  -6   1   1      332.23      339.36     10.93 o
  -5   1   1       50.56       63.90      5.09 o
  -4   1   1    11973.83    11977.56    230.34 o
  -3   1   1    17702.09    17877.20    235.21 o
  -2   1   1     1058.56     1038.72     17.16 o
  -1   1   1      397.89      361.43      6.26 o
   0   1   1     4293.84     4565.16     50.19 o
   1   1   1     5829.43     5747.89     77.11 o
   2   1   1      212.10      195.98      5.00 o
   3   1   1      897.53      877.59     10.02 o
   4   1   1      383.01      355.32      5.96 o
   5   1   1     2577.64     2451.78     24.71 o
   6   1   1      788.07      733.77     12.80 o
   7   1   1       99.02      103.37      6.83 o
   8   1   1       51.48       51.33      5.90 o
   9   1   1      715.12      681.15     19.47 o
  10   1   1      275.43      277.83     14.43 o
 -11   2   1        0.12       -7.58      5.06 o
 -10   2   1       15.52       19.13      6.51 o
  -9   2   1      464.38      459.34     16.67 o
  -8   2   1      106.51       95.38      8.22 o
  -7   2   1      606.81      610.05     22.93 o
  -6   2   1      169.32      169.31      7.26 o
  -5   2   1     1477.58     1475.84     25.14 o
  -4   2   1     2095.77     2061.05     25.98 o
  -3   2   1     9319.38    10212.25    110.26 o
  -1   2   1      165.20      159.65      4.34 o
   0   2   1    18933.54    18742.67    174.57 o
   1   2   1      537.70      549.25     12.70 o
   2   2   1       24.96       23.60      2.67 o
   3   2   1     1645.65     1630.98     19.34 o
   4   2   1     1957.07     1913.69     22.94 o
   5   2   1      229.01      244.14      6.75 o
   6   2   1      107.38      122.24      8.14 o
   7   2   1      472.07      494.49     13.74 o
   8   2   1       17.52       15.09      5.02 o
   9   2   1      128.57      123.24      9.06 o
 -11   3   1       10.93       12.72      6.33 o
 -10   3   1      120.17      103.98      9.98 o
  -9   3   1       11.61       17.89      5.37 o
  -8   3   1     1550.69     1634.87     38.19 o
  -7   3   1     1007.30      961.10     16.90 o
  -6   3   1      339.55      333.71      8.17 o
  -5   3   1      122.22      122.96      4.52 o
  -4   3   1    10456.20    10345.85    112.54 o
  -2   3   1      759.59      708.55     13.39 o
  -1   3   1      848.61      832.58     11.49 o
   0   3   1      325.63      320.05      5.16 o
   1   3   1     1345.12     1317.60     17.44 o
   2   3   1     2594.52     2508.10     27.04 o
   3   3   1      504.88      459.45      9.42 o
   4   3   1      110.31      102.28      5.05 o
   5   3   1      866.09      815.99     13.46 o
   6   3   1     1771.74     1785.59     36.61 o
   7   3   1       19.31       13.55      5.65 o
   8   3   1       33.64       27.29      5.48 o
   9   3   1       69.52       73.08      7.91 o
 -11   4   1      206.41      201.20     13.20 o
 -10   4   1      118.13      116.83     10.24 o
  -9   4   1     1685.88     1584.74     33.65 o
  -8   4   1      919.30      885.51     21.96 o
  -7   4   1        0.16        2.83      2.20 o
  -6   4   1      727.25      702.33     12.29 o
  -5   4   1      165.07      145.91      4.45 o
  -4   4   1     7021.89     7395.67    146.35 o
  -3   4   1       98.63      104.36      3.70 o
  -2   4   1       89.55      105.17      3.07 o
  -1   4   1       60.13       52.18      1.87 o
   0   4   1     4324.87     4244.80     41.99 o
   1   4   1      811.80      792.68     12.37 o
   2   4   1        9.52        9.96      1.87 o
   3   4   1      378.65      357.09      8.54 o
   4   4   1      567.98      541.98     13.75 o
   5   4   1      921.00      893.55     20.62 o
   6   4   1      103.54       96.73      7.02 o
   7   4   1       22.70       13.60      4.71 o
   8   4   1       33.96       25.06      7.17 o
 -11   5   1      146.93      151.31     11.91 o
 -10   5   1      397.34      376.60     15.40 o
  -9   5   1        2.34        6.18     10.24 o
  -8   5   1      156.91      181.97      9.73 o
  -7   5   1     1447.27     1417.23     37.01 o
  -6   5   1      509.19      506.72      9.42 o
  -5   5   1       77.95       71.10      7.67 o
  -4   5   1      511.20      607.02     10.75 o
  -3   5   1     5551.75     5727.30     65.10 o
  -2   5   1      933.89      910.94     10.77 o
  -1   5   1      584.67      567.85      7.78 o
   0   5   1     1053.83     1131.67     13.81 o
   1   5   1     3705.34     3606.39     43.11 o
   2   5   1      179.76      196.84      5.52 o
   3   5   1       67.23       68.06      4.34 o
   4   5   1       27.46       22.72      6.66 o
   5   5   1      519.71      482.30     15.13 o
   6   5   1        3.39       17.19      4.95 o
   7   5   1      113.65      124.16      8.90 o
   8   5   1        6.06        7.08      4.80 o
 -12   6   1      139.51      142.23     19.48 o
 -11   6   1       55.20       66.27     12.69 o
 -10   6   1        0.60       -1.19      4.46 o
  -9   6   1     1459.62     1450.76     31.32 o
  -8   6   1     1607.67     1640.94     32.46 o
  -7   6   1     1175.69     1116.24     23.60 o
  -6   6   1       50.40       63.97      8.36 o
  -5   6   1      229.87      230.89      7.94 o
  -4   6   1     3618.61     3526.08     42.80 o
  -3   6   1    12089.76    12595.15    118.80 o
  -2   6   1     1024.84     1044.65     15.39 o
  -1   6   1       17.74       22.18      2.03 o
   0   6   1     4762.48     5035.11     57.83 o
   1   6   1      457.01      359.15     13.76 o
   2   6   1      843.04      877.99     13.33 o
   3   6   1      117.46      112.17      5.02 o
   4   6   1      545.39      537.63     31.06 o
   5   6   1      281.34      271.52     15.76 o
   6   6   1     1313.84     1345.39     29.32 o
   7   6   1      164.98      170.88     10.08 o
 -12   7   1        7.78        8.86      5.94 o
 -11   7   1       74.22       79.73      9.07 o
 -10   7   1      159.14      131.89     10.13 o
  -9   7   1     1380.99     1302.42     28.86 o
  -8   7   1      238.77      236.34     10.59 o
  -7   7   1      236.53      251.51     15.88 o
  -6   7   1      526.43      523.56     13.44 o
  -5   7   1     2343.34     2413.07     38.41 o
  -4   7   1     4146.41     4201.65    100.06 o
  -3   7   1       88.60       89.86      2.71 o
  -2   7   1     1828.79     1882.51     20.90 o
  -1   7   1        7.54        0.75      2.09 o
   0   7   1     2121.22     2190.05     25.02 o
   1   7   1      662.81      664.16     12.79 o
   2   7   1       40.50       49.40      5.10 o
   3   7   1       53.12       46.51      4.12 o
   4   7   1        1.29       -4.09      4.07 o
   5   7   1     1547.50     1472.69     26.54 o
   6   7   1      136.78      136.52      9.18 o
   7   7   1        0.25        0.77      4.65 o
 -11   8   1      121.71      132.91     12.08 o
 -10   8   1      140.50      156.30     14.65 o
  -9   8   1      342.47      330.90     13.39 o
  -8   8   1      270.19      291.17     18.10 o
  -7   8   1     1442.42     1382.75     27.00 o
  -6   8   1      595.28      612.01     14.87 o
  -5   8   1       59.25       64.37      4.09 o
  -4   8   1       39.74       45.51     10.32 o
  -3   8   1      698.78      757.93     11.09 o
  -2   8   1     1232.23     1119.38     14.18 o
  -1   8   1       66.24       68.51      3.27 o
   0   8   1      142.25      153.09      5.14 o
   1   8   1      846.11      848.37     16.72 o
   2   8   1      570.88      555.08     12.80 o
   3   8   1      200.89      180.70      8.27 o
   4   8   1      102.53      103.19     20.94 o
   5   8   1       30.62       27.76      5.29 o
   6   8   1       88.97      100.82     13.61 o
 -11   9   1       59.99       57.00      8.03 o
 -10   9   1      157.08      157.81     10.43 o
  -9   9   1      764.15      780.61     31.45 o
  -8   9   1     1869.67     1958.43     36.30 o
  -7   9   1      291.56      267.39     20.10 o
  -6   9   1        0.84        0.61      5.06 o
  -5   9   1      409.06      373.82     12.94 o
  -4   9   1      243.77      208.72      6.87 o
  -3   9   1     1313.41     1313.00     17.25 o
  -2   9   1      311.24      347.98      9.04 o
  -1   9   1      254.39      251.66      8.07 o
   0   9   1     1122.21     1141.20     19.88 o
   1   9   1      863.36      893.87     21.96 o
   2   9   1      509.32      495.29     16.74 o
   3   9   1       13.51       16.43      5.80 o
   4   9   1       61.16       92.04     13.42 o
   5   9   1      296.54      285.55     14.93 o
   6   9   1       95.94       78.63     10.25 o
 -11  10   1       29.79       47.56     11.12 o
 -10  10   1       84.63       55.00     10.97 o
  -9  10   1      292.48      285.18     18.95 o
  -8  10   1        0.36        7.06      6.60 o
  -7  10   1      291.78      267.08     16.95 o
  -6  10   1       32.65       31.06      7.59 o
  -5  10   1      466.13      453.07     15.02 o
  -4  10   1        2.86        4.79      2.70 o
  -3  10   1        0.95       13.19      3.19 o
  -2  10   1      117.42      124.20      7.36 o
  -1  10   1       26.47       30.19      4.14 o
   0  10   1      181.51      198.95      8.20 o
   1  10   1       83.87       77.75      8.28 o
   2  10   1        6.58        2.61      4.45 o
   3  10   1        4.95        1.02      6.29 o
   4  10   1        1.62       -1.23      6.90 o
   5  10   1        4.15        3.86      5.94 o
 -11  11   1        0.42        5.75      7.29 o
 -10  11   1       85.51       61.82     11.97 o
  -9  11   1       31.94       35.59      9.28 o
  -8  11   1     1829.71     1692.69     51.16 o
  -7  11   1      320.46      304.05     18.95 o
  -6  11   1      107.53      104.55     11.97 o
  -5  11   1       16.41        8.34      4.36 o
  -4  11   1     2960.06     2825.59     50.13 o
  -3  11   1        3.46        1.38      2.84 o
  -2  11   1      121.86      146.06     10.91 o
  -1  11   1       14.91        3.54      3.25 o
   0  11   1      391.74      385.19     11.76 o
   1  11   1      631.53      654.30     19.99 o
   2  11   1      724.78      690.88     21.53 o
   3  11   1       27.88       29.04      7.31 o
   4  11   1       33.84       40.12     11.20 o
 -11  12   1       24.97       29.91     10.43 o
 -10  12   1        2.87        6.90      7.90 o
  -9  12   1      333.74      301.98     20.33 o
  -8  12   1     1464.82     1430.06     46.71 o
  -7  12   1        0.73       -6.06      4.91 o
  -6  12   1      242.32      229.88     16.95 o
  -5  12   1       87.99       83.93     13.65 o
  -4  12   1     3577.11     3559.73     64.12 o
  -3  12   1       60.31       57.55      5.69 o
  -2  12   1       13.65        8.92      4.59 o
  -1  12   1        8.83        2.36      3.39 o
   0  12   1     1575.50     1516.77     26.90 o
   1  12   1       49.93       54.34      8.67 o
   2  12   1        4.05        6.10      5.31 o
   3  12   1        7.64        7.93      6.26 o
 -10  13   1       61.48       55.92     12.12 o
  -9  13   1       14.61       17.41      8.44 o
  -8  13   1        3.15        3.53      7.21 o
  -7  13   1      289.66      278.43     18.87 o
  -6  13   1      537.71      504.86     25.16 o
  -5  13   1       44.86       48.94      7.40 o
  -4  13   1      108.54      107.66      9.60 o
  -3  13   1      442.54      447.88     13.07 o
  -2  13   1      297.94      290.33     14.09 o
  -1  13   1        1.95        0.47      4.37 o
   0  13   1       10.93       19.39      5.87 o
   1  13   1       91.06       78.80      9.32 o
   2  13   1       26.49       26.64      7.36 o
 -10  14   1       12.33        6.83      8.28 o
  -9  14   1      133.70      111.22     15.42 o
  -8  14   1      714.67      651.37     30.53 o
  -7  14   1      253.69      241.08     18.49 o
  -6  14   1        2.07        3.91      7.44 o
  -5  14   1      190.60      176.71     12.01 o
  -4  14   1     1391.97     1377.39     68.38 o
  -3  14   1      619.79      622.85     16.41 o
  -2  14   1       32.07       29.84      5.29 o
  -1  14   1        1.07        7.71      5.52 o
   0  14   1      137.69      143.05     17.64 o
   1  14   1      284.86      288.65     15.42 o
  -9  15   1      477.48      461.37     26.92 o
  -8  15   1       17.68       19.87      9.66 o
  -7  15   1        0.96        3.14      7.36 o
  -6  15   1      153.60      148.50     16.87 o
  -5  15   1      284.35      265.20     14.28 o
  -4  15   1      287.27      323.18     36.13 o
  -3  15   1        4.41        2.03      5.23 o
  -2  15   1        5.43        6.57      4.52 o
  -1  15   1       14.53       12.93      5.12 o
  -7  16   1      199.25      192.91     19.87 o
  -6  16   1       38.31       33.37     10.97 o
  -5  16   1        0.07       -6.03      4.69 o
  -4  16   1       28.27       29.29      7.32 o
  -3  16   1      208.53      223.43     14.72 o
   3 -17   2        0.45       -2.15      7.29 o
   4 -17   2       51.22       64.43     13.65 o
   5 -17   2       26.65       17.95      9.82 o
   6 -17   2        4.59        9.13      8.90 o
   1 -16   2       26.73       23.01     10.43 o
   2 -16   2      177.15      219.91     20.40 o
   3 -16   2       18.32       19.64      9.05 o
   4 -16   2        3.10        4.68      7.59 o
   5 -16   2       42.35       37.12     10.51 o
   6 -16   2      230.28      216.53     19.02 o
   7 -16   2       71.42       62.59     12.35 o
   8 -16   2      151.33      136.53     16.41 o
  -1 -15   2       20.04       25.01     10.74 o
   0 -15   2       11.68       14.73      8.90 o
   1 -15   2      226.01      239.93     19.64 o
   2 -15   2      188.09      180.64     17.87 o
   3 -15   2      160.62      155.48     16.11 o
   4 -15   2       10.22       18.10      8.51 o
   5 -15   2      116.12       91.35     13.42 o
   6 -15   2      686.53      663.18     30.60 o
   7 -15   2       86.94       88.44     13.58 o
   8 -15   2      208.54      138.76     15.95 o
   9 -15   2        7.24       15.03      8.51 o
  -2 -14   2      144.96      145.86     12.27 o
  -1 -14   2       68.75       85.76      9.53 o
   0 -14   2       74.77       91.66      9.39 o
   1 -14   2      470.92      483.89     17.67 o
   2 -14   2       10.68       12.35      8.13 o
   3 -14   2       69.10      107.00     13.65 o
   4 -14   2       28.02       40.96      9.66 o
   5 -14   2      102.70       99.87     13.35 o
   6 -14   2      255.54      265.93     18.87 o
   7 -14   2      490.93      462.60     24.62 o
   8 -14   2        4.88       25.47      8.74 o
   9 -14   2       89.87       81.69     13.12 o
  10 -14   2      349.70      373.78     24.16 o
  -3 -13   2       82.16       74.97      9.85 o
  -2 -13   2      186.18      216.12     13.27 o
  -1 -13   2       16.44       19.45      6.05 o
   0 -13   2      161.92      155.58     20.17 o
   1 -13   2       90.75       99.12      9.32 o
   2 -13   2      231.72      240.24     17.57 o
   3 -13   2      604.43      637.33     27.31 o
   4 -13   2     1781.31     1672.60     49.32 o
   5 -13   2       43.00       52.62     10.12 o
   6 -13   2       92.33       88.52     11.81 o
   7 -13   2       37.73       28.00      8.67 o
   8 -13   2      697.01      655.89     28.99 o
   9 -13   2       24.36       33.44      9.59 o
  10 -13   2      113.45      106.46     15.03 o
  -4 -12   2      394.65      435.52     25.47 o
  -3 -12   2      607.59      567.87     20.51 o
  -2 -12   2       60.81       41.44     12.62 o
  -1 -12   2      154.94      150.56     10.24 o
   0 -12   2      240.81      214.89     11.09 o
   1 -12   2     1981.74     1843.48     29.08 o
   2 -12   2      692.50      700.67     15.15 o
   3 -12   2     1078.95     1120.64     36.74 o
   4 -12   2      223.84      208.86     14.96 o
   5 -12   2       74.17       76.05     12.85 o
   6 -12   2      911.24      911.83     23.24 o
   7 -12   2      636.50      648.99     27.23 o
   8 -12   2      371.08      326.76     20.33 o
   9 -12   2       63.18       49.40     10.82 o
  10 -12   2      476.34      515.29     27.15 o
  -5 -11   2        0.19        0.61      5.57 o
  -4 -11   2       84.14       73.33     13.04 o
  -3 -11   2        1.61        5.00      9.82 o
  -2 -11   2       87.48       95.54      9.47 o
  -1 -11   2        8.90        7.85      4.66 o
   0 -11   2      522.41      527.00     18.72 o
   1 -11   2      248.55      256.06      8.83 o
   2 -11   2      777.96      771.55     15.28 o
   3 -11   2     2999.90     2954.50     49.18 o
   4 -11   2      340.11      330.26     14.00 o
   5 -11   2     2216.38     2183.20     44.76 o
   6 -11   2      100.48      127.73      8.34 o
   7 -11   2      857.48      824.14     17.01 o
   8 -11   2       11.20        6.10      4.38 o
   9 -11   2       22.14       25.71      5.58 o
  10 -11   2       15.62       15.93      5.75 o
  11 -11   2       84.16       89.41      9.68 o
  -6 -10   2      224.75      208.45     30.07 o
  -5 -10   2        4.28       -1.87      4.15 o
  -4 -10   2      171.17      180.84     11.12 o
  -3 -10   2      887.90      881.39     18.68 o
  -2 -10   2      125.30      150.83      7.51 o
  -1 -10   2       20.77       14.96      2.93 o
   0 -10   2       29.97       27.03      3.77 o
   1 -10   2     1236.84     1237.02     15.20 o
   2 -10   2      533.47      563.09     11.22 o
   3 -10   2      361.19      368.01      9.16 o
   4 -10   2       16.30       14.94      2.97 o
   5 -10   2        7.50        7.18      3.21 o
   6 -10   2      304.78      304.28      9.26 o
   7 -10   2     1205.26     1143.15     26.12 o
   8 -10   2       32.70       26.90      4.38 o
   9 -10   2       75.43       83.70      8.13 o
  10 -10   2       59.47       50.11     17.37 o
  11 -10   2      369.62      403.06     17.08 o
  -6  -9   2       45.68       58.13      7.08 o
  -5  -9   2      126.37      110.01      7.91 o
  -4  -9   2     1235.29     1205.91     27.60 o
  -3  -9   2      497.03      489.78     12.98 o
  -2  -9   2       20.42       23.57      3.91 o
  -1  -9   2        0.34        2.29      2.06 o
   0  -9   2     1021.41     1025.73     17.13 o
   1  -9   2     3378.70     3415.84     37.12 o
   2  -9   2      170.58      148.55      5.82 o
   3  -9   2      641.10      682.69     15.31 o
   4  -9   2      668.58      677.87     14.18 o
   5  -9   2      650.76      626.89     16.51 o
   6  -9   2      342.90      349.51     12.39 o
   7  -9   2       23.07       17.62      3.73 o
   8  -9   2       11.73       20.52      3.99 o
   9  -9   2        7.96       13.16      6.83 o
  10  -9   2      136.03      138.91     10.45 o
  11  -9   2      119.50      112.72     10.76 o
  -7  -8   2      155.28      156.61     16.86 o
  -6  -8   2      334.94      307.89     13.52 o
  -5  -8   2      275.33      274.43     10.80 o
  -4  -8   2     1603.60     1522.65     31.30 o
  -3  -8   2      411.61      414.76     11.32 o
  -2  -8   2      546.06      598.74     10.84 o
  -1  -8   2      264.40      301.64      8.55 o
   0  -8   2      723.18      725.27     11.02 o
   1  -8   2       31.86       55.74      3.27 o
   2  -8   2     1858.92     1895.83     25.46 o
   3  -8   2     1345.04     1462.54     17.68 o
   4  -8   2      393.12      351.57     11.08 o
   5  -8   2       58.69       79.94      6.23 o
   6  -8   2      310.76      318.97      9.10 o
   7  -8   2       44.55       49.55      5.26 o
   8  -8   2        9.13       43.99      5.04 o
   9  -8   2       59.74       56.05      5.87 o
  10  -8   2      179.74      194.75     12.04 o
  11  -8   2      198.37      183.51     12.58 o
  -8  -7   2      278.96      273.15     12.53 o
  -7  -7   2      787.36      761.59     33.79 o
  -6  -7   2      199.13      200.22      9.88 o
  -5  -7   2      230.70      221.59      9.35 o
  -4  -7   2      356.68      348.66     12.65 o
  -3  -7   2     3693.00     3479.65     54.77 o
  -2  -7   2       48.72       45.68      3.60 o
  -1  -7   2      480.37      484.21      7.36 o
   0  -7   2      362.74      419.61      9.37 o
   1  -7   2     6442.95     6471.99     66.87 o
   2  -7   2     3180.15     3005.55     31.41 o
   3  -7   2      590.96      685.04     21.40 o
   4  -7   2     1609.41     1756.59     34.79 o
   5  -7   2      287.34      263.98      7.68 o
   6  -7   2       20.42       10.01      2.90 o
   7  -7   2     1139.20     1111.47     26.84 o
   8  -7   2      100.85      115.52      6.78 o
   9  -7   2      401.58      437.88     12.85 o
  10  -7   2      176.35      210.06     12.58 o
  11  -7   2      384.88      377.64     16.95 o
  -8  -6   2      313.42      335.13     13.25 o
  -7  -6   2       60.82       77.46      7.39 o
  -6  -6   2        3.25        4.09      3.68 o
  -5  -6   2        0.85       -1.11      3.50 o
  -4  -6   2      279.11      267.77     21.48 o
  -3  -6   2      502.55      534.40     11.64 o
  -2  -6   2        4.50       32.06      3.65 o
  -1  -6   2     4926.69     5407.76     47.87 o
   0  -6   2     1051.38     1036.09     13.05 o
   1  -6   2     4788.53     5076.46     65.99 o
   2  -6   2        3.73       12.42      2.64 o
   3  -6   2       37.65       62.78      4.47 o
   4  -6   2     7302.42     7804.49    107.55 o
   5  -6   2     1231.22     1239.95     18.00 o
   6  -6   2     1921.46     2002.51     23.78 o
   7  -6   2       75.35       88.42      5.59 o
   8  -6   2     6167.09     6239.90     75.98 o
   9  -6   2      580.26      553.33     14.23 o
  10  -6   2      223.73      215.53     12.64 o
  11  -6   2        2.95        2.83      6.56 o
  -9  -5   2        1.16       -0.08      4.36 o
  -8  -5   2      609.65      588.05     19.99 o
  -7  -5   2     1339.86     1339.83     25.28 o
  -6  -5   2      420.41      467.14     21.26 o
  -5  -5   2      118.30      130.49      6.83 o
  -4  -5   2       28.80       37.64      4.10 o
  -3  -5   2     2733.34     2710.26     34.07 o
  -2  -5   2     6123.17     6505.85    144.35 o
  -1  -5   2     6379.31     7032.40     60.63 o
   0  -5   2        1.63        0.04      1.39 o
   1  -5   2      392.77      393.42      7.54 o
   2  -5   2     1188.28     1161.19     20.56 o
   3  -5   2      263.40      239.00      5.98 o
   4  -5   2      252.47      284.15      5.79 o
   5  -5   2      309.09      331.35      6.71 o
   6  -5   2      193.59      204.13      5.81 o
   7  -5   2      231.99      211.36      6.40 o
   8  -5   2     6935.35     7004.49     84.05 o
   9  -5   2      435.84      435.97     10.84 o
  10  -5   2       21.90       21.60      6.41 o
  11  -5   2      185.33      199.25     20.79 o
  -9  -4   2       83.76       94.34      8.49 o
  -8  -4   2      410.86      375.02     22.15 o
  -7  -4   2      229.56      208.59      9.24 o
  -6  -4   2       85.91       91.78     11.98 o
  -5  -4   2      526.89      516.27     14.20 o
  -4  -4   2     4485.14     4449.75     69.06 o
  -3  -4   2    10748.19    10897.98    230.01 o
  -2  -4   2      290.93      226.75      5.07 o
  -1  -4   2      286.44      294.46     12.10 o
   0  -4   2     3668.42     3649.85     41.47 o
   1  -4   2     3754.08     3698.28     51.58 o
   2  -4   2     1344.06     1179.58     15.80 o
   3  -4   2      551.10      556.81      8.01 o
   4  -4   2       67.78       94.66      3.45 o
   5  -4   2      919.46      856.49     12.25 o
   6  -4   2     1589.65     1525.31     19.52 o
   7  -4   2      298.93      281.23      7.47 o
   8  -4   2      594.20      585.79     13.86 o
   9  -4   2      120.45      128.90      9.95 o
  10  -4   2       43.46       32.18      6.85 o
  11  -4   2      226.09      222.53     14.42 o
 -10  -3   2      163.12      172.31     10.79 o
  -9  -3   2      100.83       89.97      9.20 o
  -8  -3   2      675.07      619.45     16.10 o
  -7  -3   2       91.91       98.79      6.85 o
  -6  -3   2       85.68      102.67      8.43 o
  -5  -3   2      148.36      165.06      6.71 o
  -4  -3   2     1393.98     1309.16     17.48 o
  -3  -3   2      247.73      261.47      5.02 o
  -2  -3   2       64.44       74.61      2.65 o
  -1  -3   2     2690.77     2643.35     31.10 o
   0  -3   2        2.39        1.31      1.34 o
   1  -3   2     2643.95     2669.65     30.62 o
   2  -3   2     1009.40     1071.97     24.93 o
   3  -3   2      123.38      159.50      4.92 o
   4  -3   2     1834.02     1991.84     26.67 o
   5  -3   2      568.56      571.06     11.16 o
   6  -3   2      315.91      324.57      8.81 o
   7  -3   2      372.89      354.82     10.99 o
   8  -3   2      809.54      788.67     21.26 o
   9  -3   2      209.35      209.48     12.09 o
  10  -3   2      193.06      181.28     12.41 o
  11  -3   2      106.94       79.98     10.20 o
 -10  -2   2      139.30      147.24      9.87 o
  -9  -2   2      104.24       76.00      7.27 o
  -8  -2   2        3.52        2.75      3.74 o
  -7  -2   2     2595.92     2358.78     34.86 o
  -6  -2   2     1367.74     1383.96     22.76 o
  -5  -2   2      281.67      288.20      6.18 o
  -4  -2   2     2859.47     3046.59     29.93 o
  -3  -2   2     5568.86     5302.33     74.72 o
  -2  -2   2     7560.25     7486.26    103.29 o
  -1  -2   2      674.06      631.82     12.69 o
   0  -2   2     1557.95     1534.30     31.06 o
   1  -2   2      235.82      270.92      8.74 o
   2  -2   2     2826.98     2666.47     31.04 o
   3  -2   2      368.15      340.23      7.14 o
   4  -2   2      172.48      189.05      4.89 o
   5  -2   2        3.76        1.49      3.09 o
   6  -2   2     2007.55     2022.14     39.98 o
   7  -2   2     1267.21     1266.20     18.20 o
   8  -2   2       86.17       95.45      6.76 o
   9  -2   2       17.43        8.47      6.77 o
  10  -2   2        6.98        0.94      5.13 o
 -10  -1   2       44.26       36.70      8.83 o
  -9  -1   2     1113.59     1018.53     37.20 o
  -8  -1   2      527.11      569.50     19.57 o
  -7  -1   2      248.04      218.48     13.05 o
  -6  -1   2      220.17      266.60      8.42 o
  -5  -1   2       43.17       62.32      4.98 o
  -4  -1   2    14733.11    15159.09    219.78 o
  -3  -1   2     4430.86     4517.92     44.74 o
  -2  -1   2    13788.79    13961.86    184.11 o
  -1  -1   2     5681.17     5885.11    106.00 o
   0  -1   2      300.82      264.82      4.33 o
   1  -1   2     9003.91     8730.13     81.63 o
   2  -1   2       32.93       31.46      2.28 o
   3  -1   2      673.03      698.34      8.61 o
   4  -1   2      876.02      988.66     18.63 o
   5  -1   2     5003.09     5146.37     46.78 o
   6  -1   2      579.55      531.98     12.41 o
   7  -1   2        9.34        7.74      3.07 o
   8  -1   2       24.52       19.64      4.43 o
   9  -1   2      118.49      118.19      8.29 o
  10  -1   2      318.81      311.07     18.83 o
 -11   0   2       97.16      111.30     12.04 o
 -10   0   2      106.85       98.97      9.59 o
  -9   0   2      254.57      213.21      9.59 o
  -8   0   2       29.88       28.62      4.58 o
  -7   0   2      586.71      553.66     12.95 o
  -6   0   2     4127.54     4371.99     65.15 o
  -5   0   2       85.76       89.46      6.60 o
  -4   0   2    16613.21    17686.47    234.80 o
  -3   0   2     7436.29     8213.93    111.05 o
  -2   0   2    25828.96    26065.97    281.90 o
  -1   0   2     6182.34     6226.89     90.24 o
   0   0   2        3.56       -1.44      0.96 o
   1   0   2      185.40      183.90      3.46 o
   2   0   2      889.29      781.09      8.80 o
   3   0   2      197.06      163.40      4.09 o
   4   0   2     2540.47     2731.15     29.51 o
   5   0   2      171.13      164.87      4.61 o
   6   0   2        0.44        0.21      2.23 o
   7   0   2      551.95      545.70     13.79 o
   8   0   2       71.54       90.76      7.04 o
   9   0   2      253.47      208.53     11.14 o
  10   0   2        1.12       -4.57      4.55 o
 -11   1   2      213.03      208.85     14.07 o
 -10   1   2      141.27      123.02     10.79 o
  -9   1   2      323.88      311.89     13.86 o
  -8   1   2     1092.39     1076.92     25.51 o
  -7   1   2      872.74      826.12     20.44 o
  -6   1   2      230.04      284.41     13.31 o
  -5   1   2        7.96        9.59      2.98 o
  -4   1   2     4788.92     4733.19     54.28 o
  -3   1   2    65649.55    66898.18    623.26 o
  -2   1   2    18466.42    18846.88    502.22 o
  -1   1   2    11031.15    10804.46    143.36 o
   0   1   2      690.99      651.02      7.62 o
   1   1   2     4093.91     3986.31     34.73 o
   2   1   2      705.55      635.54      9.71 o
   3   1   2       90.32       73.19      2.95 o
   4   1   2     4520.71     4909.39     49.67 o
   5   1   2       33.77       37.77      5.42 o
   6   1   2      683.55      632.62     12.04 o
   7   1   2     1353.16     1258.59     23.11 o
   8   1   2      156.82      136.28      8.61 o
   9   1   2       12.94        6.33      4.60 o
 -11   2   2       19.63       24.07      7.17 o
 -10   2   2       39.98       34.13      8.28 o
  -9   2   2       23.97       14.88      5.38 o
  -8   2   2      207.36      211.47     16.25 o
  -7   2   2      118.47      114.73     11.22 o
  -6   2   2      507.26      549.61     11.14 o
  -5   2   2     1446.46     1591.69     21.77 o
  -4   2   2     9908.77     9804.08    145.81 o
  -3   2   2     8601.90     9420.06    103.23 o
  -2   2   2     8596.30     9032.79     98.81 o
  -1   2   2     1076.50     1072.30     13.76 o
   0   2   2       66.55       42.84      2.24 o
   1   2   2     2615.04     2553.76     23.34 o
   2   2   2     1261.80     1290.13     17.02 o
   3   2   2      212.83      233.23      5.06 o
   4   2   2      784.88      808.34     12.71 o
   5   2   2      435.67      402.41     10.30 o
   6   2   2      243.29      233.62     11.15 o
   7   2   2       11.43        0.52      4.72 o
   8   2   2      715.98      704.01     25.21 o
   9   2   2        0.09       -4.95      4.30 o
 -11   3   2      573.58      562.81     20.65 o
 -10   3   2      477.49      442.30     33.56 o
  -9   3   2      522.04      531.14     22.82 o
  -8   3   2      852.34      835.84     21.27 o
  -7   3   2      297.85      299.63     11.17 o
  -6   3   2     3664.92     3783.15     55.12 o
  -5   3   2     1011.09     1085.76     21.74 o
  -4   3   2     3335.40     3767.92     49.30 o
  -3   3   2     2130.70     2148.71     34.62 o
  -2   3   2    10261.95     9902.27     93.32 o
  -1   3   2     1307.74     1334.77     22.12 o
   0   3   2     3716.99     3596.67     32.15 o
   1   3   2      632.75      603.78      7.50 o
   2   3   2     1202.49     1076.91     15.26 o
   3   3   2     1835.88     1902.43     32.07 o
   4   3   2     1259.42     1257.44     17.54 o
   5   3   2      226.11      222.04      7.20 o
   6   3   2       96.21       94.04      8.12 o
   7   3   2      656.65      661.24     22.94 o
   8   3   2      397.77      393.15     13.73 o
   9   3   2      102.26      106.04     10.46 o
 -11   4   2       96.33       99.99     10.33 o
 -10   4   2        1.54        1.64      4.44 o
  -9   4   2      192.15      197.73     11.13 o
  -8   4   2    11271.91    11093.22    156.34 o
  -7   4   2     1321.15     1295.28     26.27 o
  -6   4   2       69.33       93.22     11.27 o
  -5   4   2       10.23        8.21      4.30 o
  -4   4   2    10765.09    11314.64    124.99 o
  -3   4   2     5513.93     5524.40     62.60 o
  -2   4   2       18.31       19.17      1.79 o
  -1   4   2     1727.88     1620.10     18.68 o
   0   4   2      176.68      165.28      3.92 o
   1   4   2     6008.84     6027.08     52.70 o
   2   4   2     2894.66     2701.36     28.78 o
   3   4   2     1710.85     1694.76     24.39 o
   4   4   2       35.72       29.49      3.27 o
   5   4   2      682.67      667.90     15.15 o
   6   4   2      975.91      988.91     34.65 o
   7   4   2      199.70      211.22     12.93 o
   8   4   2        6.91       12.34      5.26 o
 -12   5   2      206.77      237.83     15.15 o
 -11   5   2       67.36       89.44      9.87 o
 -10   5   2      613.36      640.07     20.19 o
  -9   5   2      871.98      814.29     27.61 o
  -8   5   2     6021.07     5806.99     87.50 o
  -7   5   2       72.34       59.22      7.94 o
  -6   5   2       30.12       15.72      5.68 o
  -5   5   2      203.56      201.23      6.14 o
  -4   5   2     9614.33    10063.56    111.91 o
  -3   5   2     1030.70      943.33     15.95 o
  -2   5   2      118.48       94.78      5.97 o
  -1   5   2     9486.90     9967.65     85.18 o
   0   5   2     1742.75     1781.86     20.18 o
   1   5   2     1897.70     1988.02     20.04 o
   2   5   2     1092.51     1089.10     17.54 o
   3   5   2      240.99      252.15      7.83 o
   4   5   2      784.47      779.41     15.45 o
   5   5   2       44.49       38.39      5.25 o
   6   5   2       13.75       10.18      4.40 o
   7   5   2        0.22       -2.47      4.00 o
   8   5   2      136.55      144.67      9.85 o
 -12   6   2      244.34      230.65     20.75 o
 -11   6   2      410.50      430.59     28.27 o
 -10   6   2      727.15      715.56     21.42 o
  -9   6   2      326.35      320.40     13.24 o
  -8   6   2      359.13      334.76     12.55 o
  -6   6   2     2784.96     2869.47     65.12 o
  -5   6   2        0.40       -0.26      1.57 o
  -4   6   2     1073.75     1201.51     17.45 o
  -3   6   2     6425.75     6728.57     58.26 o
  -2   6   2     9334.34     9467.51     91.49 o
  -1   6   2     4059.36     4366.40     43.97 o
   0   6   2      889.79     1007.50     13.41 o
   1   6   2       18.35       12.65      1.88 o
   2   6   2      702.33      703.10     13.71 o
   3   6   2     1075.15     1201.07     17.70 o
   4   6   2      196.50      207.59     10.40 o
   5   6   2      629.48      634.38     15.80 o
   6   6   2      121.47      106.88      8.27 o
   7   6   2      181.17      181.80     10.46 o
 -12   7   2      223.25      233.95     14.41 o
 -11   7   2       77.48       95.47     16.45 o
 -10   7   2        1.61        3.67      4.69 o
  -9   7   2      599.03      605.68     32.79 o
  -8   7   2      682.61      663.33     27.38 o
  -7   7   2      549.08      523.79     22.55 o
  -6   7   2      987.20      993.71     20.20 o
  -5   7   2      405.91      450.19     11.82 o
  -4   7   2     4849.08     4887.89     99.35 o
  -3   7   2     6088.26     6074.84     60.62 o
  -2   7   2      300.32      386.27      7.50 o
  -1   7   2      255.77      279.30      5.63 o
   0   7   2     1111.33     1092.71     14.80 o
   1   7   2     1703.46     1689.64     38.85 o
   2   7   2     1098.00     1071.49     19.39 o
   3   7   2     2537.78     2503.33     30.88 o
   4   7   2     1124.81     1149.90     44.33 o
   5   7   2       36.84       34.50      5.44 o
   6   7   2      474.12      515.58     15.49 o
   7   7   2       11.71       13.46      6.94 o
 -12   8   2       41.99       46.56      8.30 o
 -11   8   2       47.92       53.48      7.90 o
 -10   8   2       13.29       13.91      5.07 o
  -9   8   2      332.17      312.34     19.94 o
  -8   8   2      305.79      298.51     15.88 o
  -7   8   2       37.10       43.62      4.99 o
  -6   8   2     1251.91     1240.27     19.91 o
  -5   8   2      428.32      439.03     15.19 o
  -4   8   2       35.89       33.64      3.35 o
  -3   8   2       39.18       65.71      3.33 o
  -2   8   2        5.38        8.37      2.09 o
  -1   8   2     1150.67     1149.63     18.98 o
   0   8   2      211.15      223.65      7.84 o
   1   8   2      268.02      242.95     14.44 o
   2   8   2       42.20       40.88      6.26 o
   3   8   2      884.21      878.88     31.99 o
   4   8   2      179.27      191.53     16.57 o
   5   8   2       53.86       50.87      8.31 o
   6   8   2       28.14       41.81      8.24 o
 -11   9   2      107.01      126.25     16.34 o
 -10   9   2       46.23       55.00     11.66 o
  -9   9   2        0.12       -2.68      5.29 o
  -8   9   2      376.24      442.58     22.24 o
  -7   9   2     2224.01     2100.91     56.53 o
  -6   9   2      598.11      586.02     24.24 o
  -5   9   2        0.03       -1.64      3.02 o
  -4   9   2       59.66       54.88      4.32 o
  -3   9   2     2076.97     1955.67     23.76 o
  -2   9   2      667.39      665.83     11.58 o
  -1   9   2       35.71       37.46      4.15 o
   0   9   2      274.30      241.40     11.88 o
   1   9   2      416.33      421.23     14.79 o
   2   9   2      826.81      809.85     22.74 o
   3   9   2      440.05      430.79     16.58 o
   4   9   2       81.98       89.97     14.04 o
   5   9   2       56.11       56.95      8.87 o
 -11  10   2      226.25      218.91     19.71 o
 -10  10   2       81.58       88.13     13.27 o
  -9  10   2      178.57      135.23     14.50 o
  -8  10   2      316.31      340.41     20.25 o
  -7  10   2      700.47      707.51     28.69 o
  -6  10   2      396.60      393.25     22.74 o
  -5  10   2       89.87       94.82      7.77 o
  -4  10   2       70.09       68.85      4.98 o
  -3  10   2     1723.78     1655.43     26.09 o
  -2  10   2       66.60       62.77      4.29 o
  -1  10   2       61.06       59.33      5.20 o
   0  10   2      229.84      217.54     15.06 o
   1  10   2      830.97      788.72     17.42 o
   2  10   2       87.69       89.32      8.85 o
   3  10   2       65.14       75.70      9.15 o
   4  10   2       52.34       31.68     10.59 o
 -11  11   2      197.59      202.27     19.10 o
 -10  11   2       77.67       84.99     13.35 o
  -9  11   2      228.09      186.77     17.26 o
  -8  11   2      235.76      185.55     16.57 o
  -7  11   2      209.48      206.79     16.26 o
  -6  11   2     1045.43     1024.43     28.57 o
  -5  11   2      466.58      427.18     15.43 o
  -4  11   2      231.66      223.01      8.74 o
  -3  11   2        1.62        4.57      3.18 o
  -2  11   2       19.51       34.09      4.66 o
  -1  11   2       29.69       22.51      7.87 o
   0  11   2        0.06       -0.54      3.34 o
   1  11   2      123.17      100.89      7.41 o
   2  11   2      292.94      291.06     14.37 o
   3  11   2      122.76      123.15     11.43 o
   4  11   2      125.48      151.80     17.72 o
 -11  12   2      131.96      125.56     16.72 o
 -10  12   2        6.21        7.90      7.36 o
  -9  12   2       12.32        6.37      6.83 o
  -8  12   2     1821.11     1678.81     52.24 o
  -7  12   2     1118.83     1163.52     40.35 o
  -6  12   2        4.54        0.73      4.30 o
  -5  12   2       41.66       51.17     15.26 o
  -4  12   2     1284.26     1233.13     29.30 o
  -3  12   2      161.49      169.37      8.43 o
  -2  12   2      375.95      384.55     12.09 o
  -1  12   2      468.71      405.87     10.84 o
   0  12   2      102.08      112.01     11.79 o
   1  12   2      238.22      235.51     26.04 o
   2  12   2       84.24       85.85      9.88 o
   3  12   2       53.04       67.08     21.44 o
 -10  13   2       29.59       50.78     12.12 o
  -9  13   2       98.05      139.68     16.34 o
  -8  13   2      524.33      486.30     25.85 o
  -7  13   2       80.45       84.68     12.96 o
  -6  13   2      327.80      309.42     24.62 o
  -5  13   2      311.89      317.92     14.59 o
  -4  13   2     1292.11     1294.59     31.21 o
  -3  13   2      295.93      311.26     11.39 o
  -2  13   2        0.04       -3.53      3.64 o
  -1  13   2       21.28       27.30      5.19 o
   0  13   2       31.02       40.28      5.04 o
   1  13   2       83.11       85.46      8.10 o
   2  13   2      119.05      113.86      9.42 o
 -10  14   2       50.95       55.38     12.58 o
  -9  14   2       10.16        6.60      7.52 o
  -8  14   2       44.00       28.61      9.89 o
  -7  14   2      440.80      444.04     25.08 o
  -6  14   2      265.29      242.07     13.42 o
  -5  14   2      198.37      170.04     12.32 o
  -4  14   2      171.09      176.05     17.99 o
  -3  14   2      323.03      313.14     11.90 o
  -2  14   2      246.66      246.06     13.12 o
  -1  14   2      104.62      126.13      9.03 o
   0  14   2        5.10        6.22      6.00 o
  -9  15   2       18.52        8.97      9.13 o
  -8  15   2      371.52      340.03     23.16 o
  -7  15   2      435.41      447.03     26.00 o
  -6  15   2       27.05       39.12      7.98 o
  -5  15   2        6.05        1.26      5.46 o
  -4  15   2      368.27      323.31     16.68 o
  -3  15   2      116.54      140.30     12.23 o
  -2  15   2      219.29      241.03     18.92 o
  -1  15   2       53.79       59.30      7.44 o
  -7  16   2       61.86       51.01     12.81 o
  -6  16   2        7.66       25.09     12.89 o
  -5  16   2        5.59        1.08     10.28 o
  -4  16   2      106.86      117.73     11.87 o
   3 -17   3       31.33       24.39      9.74 o
   4 -17   3       30.05       38.04     10.82 o
   5 -17   3       21.50       44.64     11.43 o
   6 -17   3       58.13       40.65     11.58 o
   0 -16   3      115.02      154.94     19.25 o
   1 -16   3       16.15        7.06      8.28 o
   2 -16   3        4.55        3.99      8.21 o
   3 -16   3       17.31       13.81      8.90 o
   4 -16   3      418.14      413.28     24.39 o
   5 -16   3        9.06        5.75      7.82 o
   6 -16   3       14.58        3.37      7.90 o
   7 -16   3        1.61       -1.76      7.59 o
   8 -16   3       70.38       54.92     12.04 o
  -1 -15   3       91.01      111.86     11.04 o
   0 -15   3       21.35       22.32      9.66 o
   1 -15   3       37.59       28.38      9.66 o
   2 -15   3      323.36      324.30     21.94 o
   3 -15   3      202.51      178.72     16.80 o
   4 -15   3      472.95      535.16     27.00 o
   5 -15   3      233.49      233.41     18.41 o
   6 -15   3       65.43       87.37     12.96 o
   7 -15   3      668.68      668.47     30.60 o
   8 -15   3      279.66      281.35     19.94 o
   9 -15   3       46.33       35.36     10.35 o
  -2 -14   3        7.31       10.36      6.06 o
  -1 -14   3      120.20       90.27      9.60 o
   0 -14   3       23.51       22.71      6.31 o
   1 -14   3      219.98      215.00     17.26 o
   2 -14   3      266.18      256.27     18.64 o
   3 -14   3      288.41      270.38     18.33 o
   4 -14   3      225.56      249.06     18.18 o
   5 -14   3      334.15      355.21     21.17 o
   6 -14   3      218.51      204.69     15.53 o
   7 -14   3       20.46       18.33      8.05 o
   8 -14   3        4.30        5.37      7.36 o
   9 -14   3        4.12       -2.61      6.83 o
  -3 -13   3       75.82       66.61     10.05 o
  -2 -13   3       24.82       22.44      6.45 o
  -1 -13   3      101.26       95.26      9.29 o
   0 -13   3       66.30       83.18      8.33 o
   1 -13   3      394.05      367.16     19.21 o
   2 -13   3       99.53       90.28     11.81 o
   3 -13   3      532.75      550.38     28.57 o
   4 -13   3     3291.66     3181.19     58.83 o
   5 -13   3      531.27      527.59     27.11 o
   6 -13   3       50.79       46.50      6.89 o
   7 -13   3        5.89        8.99      5.28 o
   8 -13   3      593.39      579.93     19.26 o
   9 -13   3      175.21      173.43     16.41 o
  10 -13   3        2.00        6.14      7.52 o
  -4 -12   3        2.82        4.91      8.28 o
  -3 -12   3       81.48       83.01      9.80 o
  -2 -12   3      791.58      701.08     21.61 o
  -1 -12   3       92.69      102.23      8.90 o
   0 -12   3      135.17      164.29      9.85 o
   1 -12   3      469.90      467.45     25.24 o
   2 -12   3     1050.42     1050.58     18.94 o
   3 -12   3      582.02      569.12     28.19 o
   4 -12   3      633.65      652.31     18.46 o
   5 -12   3      341.35      322.53     13.14 o
   6 -12   3        5.39        3.65      4.14 o
   7 -12   3      755.09      749.02     31.64 o
   8 -12   3     1265.78     1200.62     28.99 o
   9 -12   3       19.34       24.75      6.44 o
  10 -12   3        8.56       13.65      8.28 o
  -5 -11   3       86.12       95.66     10.60 o
  -4 -11   3       65.87       62.21     12.27 o
  -3 -11   3      811.94      795.03     20.66 o
  -2 -11   3        2.19        3.55      3.51 o
  -1 -11   3       39.26       30.66      4.35 o
   0 -11   3       19.73       24.77      3.93 o
   1 -11   3        1.36        0.84      2.99 o
   2 -11   3       35.56       34.59      6.13 o
   3 -11   3       16.63       11.62      3.16 o
   4 -11   3       62.22       72.67      5.16 o
   5 -11   3      130.31      126.38      6.50 o
   6 -11   3      136.48      122.75      8.63 o
   7 -11   3       71.90       72.91      7.59 o
   8 -11   3        5.23       10.69      3.68 o
   9 -11   3      286.28      298.66     11.05 o
  10 -11   3       37.29       28.19      6.49 o
  -6 -10   3      166.80      159.99     10.16 o
  -5 -10   3       24.25       27.94      5.37 o
  -4 -10   3      102.94      108.04      9.40 o
  -3 -10   3        7.22       10.65      3.98 o
  -2 -10   3      492.24      480.74     16.77 o
  -1 -10   3     1337.40     1293.95     18.58 o
   0 -10   3       62.91       72.68      4.14 o
   1 -10   3       87.03       85.02      4.25 o
   2 -10   3      237.45      243.30      7.95 o
   3 -10   3     2753.22     2750.65     35.96 o
   4 -10   3      261.27      263.75      8.11 o
   5 -10   3       90.55       84.70     11.20 o
   6 -10   3        4.45        9.80      4.11 o
   7 -10   3      822.21      764.37     16.25 o
   8 -10   3      665.33      687.84     15.86 o
   9 -10   3      409.49      402.28     12.52 o
  10 -10   3       40.66       34.37     11.51 o
  11 -10   3      157.38      154.52     19.83 o
  -7  -9   3      160.08      153.73     10.24 o
  -6  -9   3      273.44      265.98     11.41 o
  -5  -9   3        4.28        5.74      3.99 o
  -4  -9   3      100.74       85.70      8.10 o
  -3  -9   3      187.16      195.60      8.42 o
  -2  -9   3      474.06      439.08     11.69 o
  -1  -9   3        6.32        3.34      2.14 o
   0  -9   3      115.48      104.70      4.94 o
   1  -9   3     1266.03     1339.10     20.33 o
   2  -9   3     1953.71     1977.83     27.09 o
   3  -9   3      956.10      965.19     13.60 o
   4  -9   3      234.38      239.07     12.39 o
   5  -9   3      262.69      316.31     16.18 o
   6  -9   3      441.36      471.20     11.62 o
   7  -9   3      736.97      712.04     15.32 o
   8  -9   3      185.13      191.89      9.97 o
   9  -9   3       33.60       31.19      4.90 o
  10  -9   3      259.12      260.51     10.89 o
  11  -9   3      300.55      343.98     16.00 o
  -7  -8   3       52.44       47.32      6.87 o
  -6  -8   3      187.14      175.04      9.57 o
  -5  -8   3       13.43       13.09      4.18 o
  -4  -8   3       12.70        8.23      4.95 o
  -3  -8   3      944.32      937.69     37.03 o
  -2  -8   3        5.46        7.47      2.55 o
  -1  -8   3      544.64      545.91      9.81 o
   0  -8   3     1736.51     1897.74     22.32 o
   1  -8   3     2421.60     2579.93     33.02 o
   2  -8   3      840.62      837.51     13.99 o
   3  -8   3      511.80      549.12     15.99 o
   4  -8   3     3605.45     3636.10     55.89 o
   5  -8   3      946.18     1003.47     17.89 o
   6  -8   3      673.25      674.06     13.93 o
   7  -8   3      248.45      244.29      9.56 o
   8  -8   3      624.07      593.45     14.45 o
   9  -8   3      717.75      686.55     17.91 o
  10  -8   3       78.74       90.74      7.47 o
  11  -8   3       50.13       73.16      9.44 o
  -8  -7   3      200.12      199.41     11.19 o
  -7  -7   3       26.55       31.10      5.83 o
  -6  -7   3     1323.20     1267.39     24.33 o
  -5  -7   3      617.73      619.97     16.25 o
  -4  -7   3      167.87      155.06      8.89 o
  -3  -7   3       67.09       91.14      6.70 o
  -2  -7   3     1289.11     1282.94     17.02 o
  -1  -7   3       47.07       23.87      2.05 o
   0  -7   3     1919.82     1989.11     22.56 o
   1  -7   3       30.87       36.66      3.96 o
   2  -7   3     2449.42     2540.86     39.51 o
   3  -7   3     5441.93     5349.56     62.00 o
   4  -7   3      422.18      360.04      8.60 o
   5  -7   3       64.08       70.28      3.50 o
   6  -7   3      109.52      110.01      4.61 o
   7  -7   3      545.66      573.02     17.51 o
   8  -7   3     2803.44     2721.65     38.86 o
   9  -7   3      718.05      692.84     16.34 o
  10  -7   3        2.21        3.47      4.63 o
  11  -7   3      218.53      234.60     21.09 o
  -8  -6   3      143.96      141.08      9.48 o
  -7  -6   3      368.07      347.00     18.78 o
  -6  -6   3      441.72      399.11     14.45 o
  -5  -6   3     1032.62      914.42     18.33 o
  -4  -6   3        1.38        7.57      3.68 o
  -3  -6   3      361.23      312.16     10.51 o
  -2  -6   3     1283.25     1261.68     13.91 o
  -1  -6   3     1045.66     1011.90     13.23 o
   0  -6   3        6.72       10.01      1.96 o
   1  -6   3     3804.30     4051.21     80.96 o
   2  -6   3      538.36      441.28      8.58 o
   3  -6   3     2036.09     1807.83     25.08 o
   4  -6   3     1056.28     1111.27     14.41 o
   5  -6   3      122.24      157.31      4.92 o
   6  -6   3      898.28      871.29     13.27 o
   7  -6   3      140.66      139.40      7.82 o
   8  -6   3      186.52      183.19      8.43 o
   9  -6   3       37.60       38.54      6.71 o
  10  -6   3      467.95      479.00     14.72 o
  11  -6   3      298.60      294.99     25.43 o
  -9  -5   3       38.14       34.81      6.37 o
  -8  -5   3      243.20      209.78     12.69 o
  -7  -5   3      172.28      161.45      8.87 o
  -6  -5   3      671.75      641.11     16.46 o
  -5  -5   3        1.25        4.45      5.71 o
  -4  -5   3       47.52       49.32      4.37 o
  -3  -5   3     1407.20     1468.06     32.32 o
  -2  -5   3       30.76       29.43      2.25 o
  -1  -5   3        3.94        3.78      1.38 o
   0  -5   3      310.33      301.72      6.42 o
   1  -5   3     1324.33     1334.67     17.76 o
   2  -5   3      273.75      251.02      5.88 o
   3  -5   3      228.28      249.56      5.19 o
   4  -5   3     6029.00     5987.65     59.00 o
   5  -5   3      189.34      208.59      5.63 o
   6  -5   3      115.83       98.97      4.63 o
   7  -5   3        8.16        5.92      3.06 o
   8  -5   3     1678.41     1592.37     22.83 o
   9  -5   3      697.82      688.44     14.07 o
  10  -5   3       28.67       35.82      7.23 o
  11  -5   3        3.80        6.71      6.18 o
  -9  -4   3       45.02       46.45      6.45 o
  -8  -4   3      218.87      166.69      9.98 o
  -7  -4   3      138.92      141.73      8.07 o
  -6  -4   3     1548.47     1461.97     24.66 o
  -5  -4   3     1951.67     1963.45     29.02 o
  -4  -4   3      200.46      196.47      8.45 o
  -3  -4   3     2783.59     2822.53     54.88 o
  -2  -4   3     5052.07     4876.64     79.51 o
  -1  -4   3       12.34        9.32      1.40 o
   0  -4   3     2295.36     2528.31     78.66 o
   1  -4   3     1076.08     1019.43     13.88 o
   2  -4   3      914.00      900.14     12.98 o
   3  -4   3      632.82      571.30      9.98 o
   4  -4   3     2463.94     2378.71     26.10 o
   5  -4   3       20.78       17.66      3.35 o
   6  -4   3      156.12      148.73      5.56 o
   7  -4   3      376.26      384.12     10.17 o
   8  -4   3     3096.61     3081.55     37.12 o
   9  -4   3      108.64      132.76     15.30 o
  10  -4   3       59.62       54.57      8.43 o
 -10  -3   3       31.73       40.95      6.58 o
  -9  -3   3      183.24      197.17     10.26 o
  -8  -3   3      457.03      436.11     16.65 o
  -7  -3   3     2479.71     2430.35     38.78 o
  -6  -3   3      268.25      273.44      9.85 o
  -5  -3   3      765.43      891.31     16.36 o
  -4  -3   3     2441.76     2485.91     32.85 o
  -3  -3   3     4947.08     4940.75     73.31 o
  -2  -3   3      644.46      593.72      9.39 o
  -1  -3   3     1268.99     1223.01     19.08 o
   0  -3   3     1722.33     1776.00     25.87 o
   1  -3   3      686.97      660.05     12.23 o
   2  -3   3      351.62      284.32      5.84 o
   3  -3   3       60.07       45.41      2.87 o
   4  -3   3      328.87      338.10     15.33 o
   5  -3   3       71.69       72.52      7.26 o
   6  -3   3      577.00      592.37     10.89 o
   7  -3   3       42.71       43.34      4.13 o
   8  -3   3        0.04        1.57      3.14 o
   9  -3   3      378.70      401.17     14.48 o
  10  -3   3       35.22       28.20     16.38 o
 -10  -2   3      313.16      350.28     13.07 o
  -9  -2   3       14.83       19.17      5.08 o
  -8  -2   3      173.88      153.93      9.51 o
  -7  -2   3       88.85      101.12      6.63 o
  -6  -2   3      181.50      143.15     10.43 o
  -5  -2   3     2264.19     2201.86     47.53 o
  -4  -2   3      356.04      422.91      7.40 o
  -3  -2   3      984.08     1047.63     14.68 o
  -2  -2   3       25.14       30.91      1.37 o
  -1  -2   3     2174.80     2121.43     35.97 o
   0  -2   3     2057.08     2099.38     39.95 o
   1  -2   3      152.74      139.66      4.76 o
   2  -2   3       31.55       22.58      1.63 o
   3  -2   3      221.49      183.85      4.01 o
   4  -2   3     5624.67     5589.08     45.59 o
   5  -2   3      804.70      822.22     10.10 o
   6  -2   3        9.64       12.17      2.06 o
   7  -2   3       61.53       71.49      8.55 o
   8  -2   3      146.80      155.04      8.25 o
   9  -2   3      527.08      557.44     15.48 o
  10  -2   3       73.38       65.92      7.40 o
 -10  -1   3      486.04      494.46     15.18 o
  -9  -1   3      194.75      208.86      9.91 o
  -8  -1   3        7.91       10.67      8.04 o
  -7  -1   3      693.18      682.22     14.89 o
  -6  -1   3      369.01      314.94     14.84 o
  -5  -1   3       72.04       61.77      2.84 o
  -4  -1   3      152.95      171.65     12.06 o
  -3  -1   3      168.04      173.03      4.69 o
  -2  -1   3     4579.82     4853.28     46.91 o
  -1  -1   3     5558.27     5557.09     75.10 o
   0  -1   3      102.62      106.49      3.21 o
   1  -1   3      219.29      203.50      5.04 o
   2  -1   3       19.11       17.20      1.49 o
   3  -1   3      278.59      266.23      4.99 o
   4  -1   3      328.23      304.69      6.35 o
   5  -1   3       50.06       47.01      3.01 o
   6  -1   3      102.64      102.21      4.27 o
   7  -1   3      725.96      703.19     14.90 o
   8  -1   3      538.11      582.28     15.11 o
   9  -1   3       92.91      101.09      8.99 o
  10  -1   3        8.51       12.58      5.04 o
 -11   0   3        2.67       -0.16      5.64 o
 -10   0   3      235.30      245.29     17.37 o
  -9   0   3       47.79       36.42      5.34 o
  -8   0   3      185.70      198.87      8.47 o
  -7   0   3       72.34       64.73      5.15 o
  -6   0   3        0.17        5.64      2.57 o
  -4   0   3      956.96      955.48     37.24 o
  -3   0   3       16.71       13.95      1.65 o
  -2   0   3     1725.63     1664.79     17.55 o
  -1   0   3      180.79      200.42      5.23 o
   0   0   3     3215.99     3241.80     31.85 o
   1   0   3     1758.30     1764.34     18.86 o
   2   0   3      928.36      779.83      8.42 o
   3   0   3     1801.20     1826.89     17.09 o
   4   0   3      804.28      803.02     10.65 o
   5   0   3      503.65      557.66     14.73 o
   6   0   3      632.84      661.55     14.59 o
   7   0   3      831.92      797.01     14.88 o
   8   0   3      228.99      210.17      9.88 o
   9   0   3      157.51      154.29      9.57 o
 -11   1   3      437.49      467.77     21.55 o
 -10   1   3      540.75      575.01     23.01 o
  -9   1   3       94.15       91.77     14.04 o
  -8   1   3       80.06       56.55      9.32 o
  -7   1   3       60.85       46.05      6.05 o
  -6   1   3       57.33       92.39      9.36 o
  -5   1   3     5730.71     5766.65     66.48 o
  -4   1   3       44.66       51.78      5.21 o
  -3   1   3     5152.11     5239.50     66.54 o
  -2   1   3       62.89       45.66      2.77 o
  -1   1   3     7998.63     7933.82     85.94 o
   0   1   3      216.93      292.64      7.54 o
   1   1   3      617.06      615.81      6.86 o
   2   1   3       88.82       67.69      2.57 o
   3   1   3      757.95      596.04      7.67 o
   4   1   3     2888.46     2753.77     27.33 o
   5   1   3      438.80      486.46     10.11 o
   6   1   3       13.90       20.10      3.03 o
   7   1   3      221.66      234.72      8.19 o
   8   1   3     1039.54     1017.35     25.26 o
   9   1   3      243.32      252.96     11.47 o
 -11   2   3      341.41      340.25     16.43 o
 -10   2   3       90.23       83.95      9.16 o
  -9   2   3      383.24      356.23     14.74 o
  -8   2   3      667.79      638.86     15.04 o
  -7   2   3     5744.83     5830.81     90.95 o
  -6   2   3     9863.66    10050.85    112.28 o
  -5   2   3      425.18      455.63      9.07 o
  -4   2   3      748.30      795.29     12.01 o
  -3   2   3     5085.42     5346.10    111.45 o
  -2   2   3      480.46      497.64      6.68 o
  -1   2   3      704.54      697.77     10.32 o
   0   2   3     2743.22     2995.60     24.77 o
   1   2   3      554.35      594.37      6.94 o
   2   2   3     1101.86      953.33     11.24 o
   3   2   3     4824.60     4757.31     43.29 o
   4   2   3     1287.92     1276.64     17.86 o
   5   2   3      202.52      210.21      7.01 o
   6   2   3       22.79       24.70      3.35 o
   7   2   3     1001.19     1027.34     20.77 o
   8   2   3       56.80       59.66      5.96 o
   9   2   3       88.90       73.91      7.97 o
 -11   3   3       70.63       79.31     13.15 o
 -10   3   3      364.34      395.03     16.15 o
  -9   3   3      104.36      121.10     24.70 o
  -8   3   3     4143.32     4026.10     64.72 o
  -7   3   3      848.37      843.29     28.96 o
  -6   3   3     2379.38     2553.75     32.79 o
  -4   3   3     2296.29     2370.21     25.04 o
  -3   3   3      243.75      252.05      5.58 o
  -2   3   3        1.63        2.35      0.96 o
  -1   3   3       97.98       84.38      2.24 o
   0   3   3       27.33       46.49      2.00 o
   1   3   3     2675.50     2804.04     26.10 o
   2   3   3     1250.40     1217.78     12.61 o
   3   3   3       17.80       16.63      2.33 o
   4   3   3      127.39      131.00      6.37 o
   5   3   3      193.81      192.88      6.82 o
   6   3   3       46.29       46.11      5.16 o
   7   3   3       34.60       37.02      5.50 o
   8   3   3       51.66       47.35      5.83 o
 -12   4   3       36.32       46.88     11.24 o
 -11   4   3      355.17      335.62     19.98 o
 -10   4   3      409.38      439.78     16.75 o
  -9   4   3     1060.01     1036.63     38.58 o
  -8   4   3       36.35       28.96      5.79 o
  -7   4   3     1495.76     1398.98     27.65 o
  -6   4   3      625.90      555.18     13.27 o
  -5   4   3     3066.98     3077.09     38.46 o
  -4   4   3      446.55      487.61      8.35 o
  -3   4   3      380.33      399.38      5.91 o
  -2   4   3      878.13      764.83     10.21 o
  -1   4   3      496.07      414.44      5.60 o
   0   4   3      307.79      248.35      4.18 o
   1   4   3        0.79       -0.26      1.17 o
   2   4   3      816.56      788.93     10.26 o
   3   4   3     1369.39     1245.60     30.22 o
   4   4   3      104.36      101.21      6.68 o
   5   4   3        6.61       23.69      3.83 o
   6   4   3       64.39       75.57      5.93 o
   7   4   3        3.82       -0.61      3.84 o
   8   4   3      125.76      132.58      8.34 o
 -12   5   3      706.47      769.13     25.20 o
 -11   5   3      792.31      757.76     23.31 o
 -10   5   3       69.31       85.62      8.68 o
  -9   5   3      277.40      296.90     19.52 o
  -8   5   3     1025.84      996.82     23.35 o
  -7   5   3     2531.45     2535.82     62.97 o
  -6   5   3      395.85      393.49     12.07 o
  -5   5   3       56.24       74.31      3.94 o
  -4   5   3      949.37      979.60     14.83 o
  -3   5   3     5983.34     5739.79     50.05 o
  -2   5   3     1222.44     1157.58     14.54 o
  -1   5   3      595.28      557.50      7.28 o
   0   5   3      864.11      931.87     11.68 o
   1   5   3     1596.83     1634.83     16.12 o
   2   5   3     1041.45     1000.82     16.85 o
   3   5   3      848.37      825.03     19.11 o
   4   5   3      809.12      803.20     20.19 o
   5   5   3      131.12      146.00      8.08 o
   6   5   3       60.94       62.14      7.98 o
   7   5   3      285.47      291.93     10.61 o
 -12   6   3       29.51       19.29      7.13 o
 -11   6   3       95.72      106.53     10.24 o
 -10   6   3      272.95      266.08     15.95 o
  -9   6   3      571.32      577.37     17.65 o
  -8   6   3     1149.19     1108.83     36.97 o
  -7   6   3      290.67      256.34     15.72 o
  -6   6   3       72.01       60.79      4.33 o
  -5   6   3     1113.22     1180.71     18.01 o
  -4   6   3      283.53      340.28     23.26 o
  -3   6   3      478.17      474.87      7.84 o
  -2   6   3       78.55       66.62      4.22 o
  -1   6   3      286.03      224.25      4.26 o
   0   6   3     2428.30     2472.04     25.87 o
   1   6   3     1337.86     1363.94     15.62 o
   2   6   3        3.82        5.49      2.32 o
   3   6   3      311.43      268.48     10.94 o
   4   6   3     1448.87     1476.56     25.23 o
   5   6   3       69.28       66.78      6.52 o
   6   6   3       18.23       15.26      4.42 o
   7   6   3       15.18       11.25      4.48 o
 -12   7   3      118.56      115.98     15.65 o
 -11   7   3     1132.78     1126.09     29.02 o
 -10   7   3      611.41      640.71     19.77 o
  -9   7   3       50.57       44.18      9.66 o
  -8   7   3      305.71      307.73     18.41 o
  -7   7   3       78.27       79.97      6.29 o
  -6   7   3     1407.55     1310.15     20.46 o
  -5   7   3     3544.03     3669.59     57.68 o
  -4   7   3      481.77      530.06     10.99 o
  -3   7   3      174.10      155.31      4.62 o
  -2   7   3      460.07      424.83      8.25 o
  -1   7   3     1082.84      989.26     14.56 o
   0   7   3       39.56       43.39      3.08 o
   1   7   3        9.71       11.91      2.47 o
   2   7   3      188.87      182.10      6.48 o
   3   7   3      284.61      285.61     10.91 o
   4   7   3     1184.38     1196.34     40.12 o
   5   7   3      163.35      167.08      9.84 o
   6   7   3       22.16       15.15      5.40 o
 -12   8   3      679.93      685.42     34.90 o
 -11   8   3       80.09       75.48     13.42 o
 -10   8   3        0.38        9.05      7.29 o
  -9   8   3      131.97      110.07     13.19 o
  -8   8   3       68.28       65.04     10.28 o
  -7   8   3      840.76      842.16     21.29 o
  -6   8   3       89.87       96.99      7.44 o
  -5   8   3     1350.02     1438.22     22.16 o
  -4   8   3      272.55      251.65      7.75 o
  -3   8   3      844.95      849.42     14.89 o
  -2   8   3     1374.41     1361.95     18.39 o
  -1   8   3        0.42        1.58      2.09 o
   0   8   3       84.98       87.19      4.94 o
   1   8   3       71.92       61.05      5.37 o
   2   8   3      378.27      366.03     12.33 o
   3   8   3      170.73      183.56     11.47 o
   4   8   3      169.75      184.25     27.42 o
   5   8   3       59.23       68.64     13.14 o
 -11   9   3      337.23      317.94     22.63 o
 -10   9   3      550.10      552.50     27.92 o
  -9   9   3       45.67       46.33      9.82 o
  -8   9   3      114.21       88.98     11.58 o
  -7   9   3      475.81      502.17     18.49 o
  -6   9   3      468.19      456.44     19.79 o
  -5   9   3      206.02      197.17      9.78 o
  -4   9   3      157.82      158.18      6.63 o
  -3   9   3       13.24       13.61      3.35 o
  -2   9   3       28.23       24.89      3.19 o
  -1   9   3      709.18      673.77     12.52 o
   0   9   3      131.48      152.70      7.42 o
   1   9   3      124.01      131.78      6.56 o
   2   9   3        4.19        5.24      3.16 o
   3   9   3      391.15      388.71     13.35 o
   4   9   3      507.07      535.58     27.08 o
   5   9   3       35.35       34.45      9.90 o
 -11  10   3      824.28      860.92     37.12 o
 -10  10   3      762.84      694.86     31.53 o
  -9  10   3      158.78      125.79     14.50 o
  -8  10   3      342.87      254.20     17.49 o
  -7  10   3      817.27      829.87     22.43 o
  -6  10   3     1246.26     1187.48     48.82 o
  -5  10   3       21.36       57.14      9.66 o
  -4  10   3      245.94      242.58     17.22 o
  -3  10   3      479.31      463.20     12.23 o
  -2  10   3      666.78      663.07     15.23 o
  -1  10   3      750.25      733.38     13.82 o
   0  10   3        0.04        3.35      3.00 o
   1  10   3      185.54      198.17      7.98 o
   2  10   3       25.63       30.23      5.52 o
   3  10   3      288.80      300.33     14.27 o
   4  10   3       79.66       57.99      9.18 o
 -11  11   3      113.80      121.27     16.49 o
 -10  11   3      180.88      191.61     18.18 o
  -9  11   3      171.28      152.41     16.11 o
  -8  11   3      124.58      117.59     13.96 o
  -7  11   3      370.70      386.04     18.83 o
  -6  11   3       25.91       49.12      6.97 o
  -5  11   3      803.71      748.13     21.19 o
  -4  11   3       13.78        9.42      3.63 o
  -3  11   3      541.78      536.99     13.80 o
  -2  11   3      664.06      607.30     15.16 o
  -1  11   3        0.45       -1.78      2.82 o
   0  11   3      346.92      329.81     17.12 o
   1  11   3       71.64       79.38      6.17 o
   2  11   3      120.72      119.14      8.91 o
   3  11   3       12.50       21.87      5.95 o
 -11  12   3       56.71       61.44     12.66 o
 -10  12   3     1182.13     1133.75     43.49 o
  -9  12   3      209.18      216.07     18.72 o
  -8  12   3       31.31       30.53      8.97 o
  -7  12   3       80.21       74.29      8.43 o
  -6  12   3      931.22      907.28     24.81 o
  -5  12   3       76.02       70.72      8.21 o
  -4  12   3      170.15      176.19     11.36 o
  -3  12   3        2.22        2.07      3.63 o
  -2  12   3      242.29      213.16      9.67 o
  -1  12   3      457.44      450.11     17.49 o
   0  12   3      170.56      164.88      9.54 o
   1  12   3       48.96       37.67      6.15 o
   2  12   3        9.21        5.66      4.88 o
 -10  13   3      112.82      126.18     16.87 o
  -9  13   3        1.32        9.36      8.28 o
  -8  13   3       34.99       21.55      8.44 o
  -7  13   3      378.75      349.45     15.67 o
  -6  13   3      770.01      761.34     23.13 o
  -5  13   3       21.58       27.32      6.43 o
  -4  13   3      196.43      187.05     12.33 o
  -3  13   3      271.32      250.16     10.60 o
  -2  13   3       87.91       87.19      8.07 o
  -1  13   3        9.48        2.45      4.05 o
   0  13   3       35.10       29.01      8.18 o
   1  13   3        0.02        3.31      4.92 o
  -9  14   3       33.46       64.12     12.58 o
  -8  14   3       69.56       52.08     12.20 o
  -7  14   3       70.14       92.66     11.05 o
  -6  14   3       23.91       26.00      6.77 o
  -5  14   3      162.68      154.53     18.26 o
  -4  14   3        3.45        8.65      5.54 o
  -3  14   3        8.73        8.41      5.52 o
  -2  14   3        2.15        1.87      4.30 o
  -1  14   3       68.52       68.38      7.60 o
   0  14   3      146.75      158.11     13.13 o
  -8  15   3       12.70       11.12      8.82 o
  -7  15   3      108.48      106.15     11.19 o
  -6  15   3      500.12      466.68     54.61 o
  -5  15   3       59.54       58.38      8.97 o
  -4  15   3       23.56       35.72      7.98 o
  -3  15   3       89.54       97.34     10.93 o
  -2  15   3       49.06       47.03      7.07 o
   2 -17   4        1.22       -0.54      8.21 o
   3 -17   4       92.66      107.31     15.57 o
   4 -17   4      336.69      294.92     21.55 o
   5 -17   4      284.41      320.16     22.09 o
   6 -17   4        1.58        4.60      8.21 o
   0 -16   4       79.20       81.92     14.73 o
   1 -16   4        6.02        2.38      8.51 o
   2 -16   4       86.05       93.19     14.57 o
   3 -16   4      100.28      119.43     15.34 o
   4 -16   4        0.35        2.84      7.36 o
   5 -16   4        7.78        4.99      7.98 o
   6 -16   4       59.44       57.53     12.04 o
   7 -16   4      104.25      109.00     14.73 o
   8 -16   4      196.45      193.91     18.18 o
  -1 -15   4       14.71       17.02      6.93 o
   0 -15   4      259.03      235.56     13.40 o
   1 -15   4       70.47       94.35     14.34 o
   2 -15   4       34.15       28.99      9.43 o
   3 -15   4       10.04       -2.61      6.29 o
   4 -15   4      647.33      651.03     20.48 o
   5 -15   4      692.79      678.90     22.86 o
   6 -15   4       27.50       31.79     10.16 o
   7 -15   4        2.28       16.64      5.87 o
   8 -15   4       43.51       25.81      6.81 o
   9 -15   4      282.14      280.50     20.79 o
  -3 -14   4        6.92       10.43      9.20 o
  -2 -14   4       49.75       62.36      9.11 o
  -1 -14   4       94.84      111.18     10.13 o
   0 -14   4      671.14      660.34     20.52 o
   1 -14   4        9.29       15.46      5.23 o
   2 -14   4       41.44       36.28      6.90 o
   3 -14   4        8.67       11.45      5.09 o
   4 -14   4     2334.00     2417.67     45.31 o
   5 -14   4       39.26       47.84      7.40 o
   6 -14   4       15.77       25.58      6.04 o
   7 -14   4       46.46       42.39      7.27 o
   8 -14   4      542.49      526.62     18.75 o
   9 -14   4      275.54      265.02     25.24 o
  -4 -13   4       49.22       38.35     11.81 o
  -3 -13   4       23.13       38.35     10.66 o
  -2 -13   4       19.07       30.32      6.71 o
  -1 -13   4        0.33       -3.32      4.27 o
   0 -13   4       31.85       26.39      7.17 o
   1 -13   4       82.52       94.43      8.09 o
   2 -13   4       19.01       26.13      5.62 o
   3 -13   4      300.12      307.75     12.80 o
   4 -13   4        9.08       18.51      9.09 o
   5 -13   4       35.26       41.16      6.41 o
   6 -13   4      297.77      284.25     19.60 o
   7 -13   4      101.40       99.17      9.03 o
   8 -13   4       22.81        7.30      8.63 o
   9 -13   4      281.43      266.76     13.97 o
  10 -13   4      225.13      229.46     13.83 o
  -5 -12   4        6.24        4.44      6.01 o
  -4 -12   4        3.99        2.38      8.36 o
  -3 -12   4      220.62      175.11     12.17 o
  -2 -12   4        5.14       -1.90      4.79 o
  -1 -12   4      973.18      911.58     57.60 o
   0 -12   4     2394.43     2471.80     39.28 o
   1 -12   4      632.42      634.08     21.53 o
   2 -12   4      108.30       95.40      5.96 o
   3 -12   4      329.05      319.63     12.39 o
   4 -12   4      377.08      355.15     29.42 o
   5 -12   4     1366.20     1330.06     41.73 o
   6 -12   4      116.82      112.35      8.75 o
   7 -12   4        5.41        1.03      7.44 o
   8 -12   4     1467.15     1414.85     25.65 o
   9 -12   4     1140.75     1099.73     26.48 o
  10 -12   4       22.78       16.96      5.07 o
  -5 -11   4       90.29       97.34      8.26 o
  -4 -11   4      355.69      321.95     28.69 o
  -3 -11   4       13.88       15.70      4.51 o
  -2 -11   4     1820.08     1759.87     30.95 o
  -1 -11   4     1205.40     1193.92     21.42 o
   0 -11   4       79.38       88.52      5.79 o
   1 -11   4     1190.98     1208.14     24.53 o
   2 -11   4       45.63       49.08      4.49 o
   3 -11   4      305.61      315.43     10.93 o
   4 -11   4     1624.83     1588.71     31.07 o
   5 -11   4      131.92      126.07      8.35 o
   6 -11   4       57.38       46.52      4.95 o
   7 -11   4       54.74       66.24      9.10 o
   8 -11   4     1074.59     1018.73     20.60 o
   9 -11   4       77.11       79.01     10.72 o
  10 -11   4       30.97       22.69      5.02 o
  -6 -10   4        2.24        1.22      4.48 o
  -5 -10   4      165.52      171.79      9.73 o
  -4 -10   4        4.23        1.04      4.61 o
  -3 -10   4      142.46      142.29      7.88 o
  -2 -10   4        4.99        3.12      3.25 o
  -1 -10   4      883.11      869.60     16.86 o
   0 -10   4     1447.33     1515.52     20.05 o
   1 -10   4       86.88       85.94      5.08 o
   2 -10   4      293.75      320.67     14.07 o
   3 -10   4      218.97      231.02      7.42 o
   4 -10   4      348.78      343.11     12.09 o
   5 -10   4      802.45      790.27     15.64 o
   6 -10   4       21.33       25.63      4.03 o
   7 -10   4        1.22        0.05      2.96 o
   8 -10   4      121.60      110.53      7.22 o
   9 -10   4      348.60      343.44     11.71 o
  10 -10   4      127.62      132.43      8.76 o
  -7  -9   4        9.96        6.12      4.83 o
  -6  -9   4      310.51      298.88     11.97 o
  -5  -9   4      500.30      489.41     14.25 o
  -4  -9   4      481.25      451.72     17.41 o
  -3  -9   4       57.48       39.04      5.61 o
  -2  -9   4      124.86      140.62      6.85 o
  -1  -9   4      741.75      714.50     14.37 o
   0  -9   4     3920.01     4063.23     42.94 o
   1  -9   4      321.62      332.40      8.56 o
   2  -9   4      181.44      184.45      6.38 o
   3  -9   4     1479.95     1480.17     27.60 o
   4  -9   4     1344.89     1328.35     20.90 o
   5  -9   4     1099.47     1054.54     22.21 o
   6  -9   4        2.32       -0.45      2.52 o
   7  -9   4       55.42       64.76      5.55 o
   8  -9   4      890.31      901.14     18.58 o
   9  -9   4     1270.45     1252.93     34.08 o
  10  -9   4      173.89      154.55      9.08 o
  -7  -8   4      182.81      188.61     10.50 o
  -6  -8   4       75.86       58.97      6.65 o
  -5  -8   4      122.13      126.52      7.76 o
  -4  -8   4      493.37      471.13     15.34 o
  -3  -8   4       69.24       66.73      6.50 o
  -2  -8   4     1428.96     1436.15     22.76 o
  -1  -8   4      227.08      200.28      5.66 o
   0  -8   4     1453.70     1611.06     26.78 o
   1  -8   4      637.22      692.24     25.13 o
   2  -8   4      199.61      192.85      8.09 o
   3  -8   4     2190.31     2074.30     28.07 o
   4  -8   4      238.37      301.93      8.31 o
   5  -8   4       20.01       13.04      3.01 o
   6  -8   4      102.00       96.50      5.71 o
   7  -8   4      614.65      633.94     14.34 o
   8  -8   4      289.21      291.88     10.33 o
   9  -8   4       69.86       70.34      6.47 o
  10  -8   4       22.82       20.75      4.34 o
  -8  -7   4        9.45       16.71      5.37 o
  -7  -7   4       94.92      100.65      8.03 o
  -6  -7   4       13.30       13.09      4.38 o
  -5  -7   4     3309.35     3198.37     44.62 o
  -4  -7   4       78.75       67.42      8.78 o
  -3  -7   4      170.30      179.93     12.20 o
  -2  -7   4        6.37       16.59      4.17 o
  -1  -7   4     1857.20     1988.41     23.04 o
   0  -7   4       19.01        3.30      1.90 o
   1  -7   4     1319.73     1524.07     25.93 o
   2  -7   4       22.37       30.70      4.43 o
   3  -7   4        0.18        1.56      1.86 o
   4  -7   4      702.91      622.99     12.10 o
   5  -7   4      581.39      463.59      8.84 o
   6  -7   4       41.59       50.55      3.68 o
   7  -7   4       40.00       36.62      4.47 o
   8  -7   4      115.69      112.68      7.07 o
   9  -7   4     1380.52     1396.40     22.18 o
  10  -7   4       14.08       13.34      4.09 o
  -9  -6   4      204.63      230.59     12.02 o
  -8  -6   4       62.45       56.29      6.92 o
  -7  -6   4        7.28        3.41      3.87 o
  -6  -6   4      625.88      591.64     15.00 o
  -5  -6   4     3200.16     3025.05     48.78 o
  -4  -6   4      208.94      212.60      7.94 o
  -3  -6   4        2.54        1.74      4.37 o
  -2  -6   4     1213.30     1149.11     15.84 o
  -1  -6   4     4541.69     4647.84     58.05 o
   0  -6   4       50.27       34.16      2.78 o
   1  -6   4     1105.80     1183.14     20.60 o
   2  -6   4     2347.78     2596.97     32.19 o
   3  -6   4       17.35       52.74      4.35 o
   4  -6   4    12034.41    12129.75    115.36 o
   5  -6   4     1298.33     1358.42     17.75 o
   6  -6   4      110.87      119.85      4.99 o
   7  -6   4      372.17      383.04      9.08 o
   8  -6   4      257.35      271.59      8.61 o
   9  -6   4      317.40      303.18      9.57 o
  10  -6   4       92.49       97.17      8.18 o
  -9  -5   4       19.95       22.79      5.67 o
  -8  -5   4       12.46       17.70      4.91 o
  -7  -5   4      635.10      629.31     27.65 o
  -6  -5   4      267.43      267.23      9.86 o
  -5  -5   4      262.20      264.34      8.96 o
  -4  -5   4      129.10      117.38      5.93 o
  -3  -5   4       70.65       74.69      8.02 o
  -2  -5   4      400.09      377.00      6.91 o
  -1  -5   4      139.07      122.78      3.80 o
   0  -5   4     1779.87     1748.06     27.20 o
   1  -5   4     1051.62     1061.03     14.99 o
   2  -5   4      114.32      125.03      4.32 o
   3  -5   4     2486.87     2627.53     32.73 o
   4  -5   4     1749.73     1876.96     25.60 o
   5  -5   4     1641.19     1626.75     23.83 o
   6  -5   4      806.83      796.62     15.29 o
   7  -5   4      891.35      913.01     20.51 o
   8  -5   4       36.69       33.51      4.18 o
   9  -5   4      150.76      146.43      9.49 o
  10  -5   4        1.29        4.52      5.52 o
  -9  -4   4      325.35      288.48     12.12 o
  -8  -4   4      143.35      115.84      8.09 o
  -7  -4   4      306.89      293.45     10.53 o
  -6  -4   4       60.01       57.53      6.65 o
  -5  -4   4     2285.99     2172.73     31.28 o
  -4  -4   4     2012.60     1989.39     23.64 o
  -3  -4   4      792.85      762.94     20.81 o
  -2  -4   4     1682.70     1737.59     22.53 o
  -1  -4   4      341.94      324.57     15.57 o
   0  -4   4     1035.29      894.62     15.21 o
   1  -4   4      122.30      125.92      3.84 o
   2  -4   4      932.58      910.94     13.21 o
   3  -4   4       30.01       32.46      3.78 o
   4  -4   4     3558.76     3479.50     42.52 o
   5  -4   4     3537.06     3446.58     33.33 o
   6  -4   4      332.59      334.92      8.15 o
   7  -4   4       29.30       40.77      4.14 o
   8  -4   4      163.28      149.22      6.70 o
   9  -4   4      773.48      798.53     18.83 o
  10  -4   4       67.95       55.37      8.45 o
 -10  -3   4      114.39      126.04      9.40 o
  -9  -3   4      140.75      149.59      9.16 o
  -8  -3   4        0.28       -0.80      3.75 o
  -7  -3   4      218.45      211.84      9.22 o
  -6  -3   4     1739.68     1701.63     26.58 o
  -5  -3   4      770.10      755.23     14.72 o
  -4  -3   4      625.25      705.56     17.34 o
  -3  -3   4       35.88       60.52      3.89 o
  -2  -3   4     1232.47     1134.51     11.90 o
  -1  -3   4     2479.90     2299.54     37.70 o
   0  -3   4     2240.59     2251.24     27.34 o
   1  -3   4        2.63        2.97      1.36 o
   2  -3   4      142.12      149.21      3.46 o
   3  -3   4      171.03      154.14      4.36 o
   4  -3   4     4011.99     3798.08     39.58 o
   5  -3   4      338.46      355.87      6.34 o
   6  -3   4        1.29        3.01      2.06 o
   7  -3   4      188.34      206.85      6.31 o
   8  -3   4      742.54      766.84     14.95 o
   9  -3   4      201.37      198.25      9.77 o
  10  -3   4       17.02       21.63      7.19 o
 -10  -2   4       16.19       16.36      5.33 o
  -9  -2   4      348.24      314.33     15.57 o
  -8  -2   4      174.14      178.31      8.48 o
  -7  -2   4      853.48      825.54     22.53 o
  -6  -2   4       24.28       24.74      3.62 o
  -5  -2   4       15.35       40.56      2.89 o
  -4  -2   4     4676.90     4794.48     48.29 o
  -3  -2   4      767.25      790.01     10.66 o
  -2  -2   4      636.65      615.20      9.07 o
  -1  -2   4     5602.67     5545.61     75.78 o
   0  -2   4    41099.96    40329.89    433.46 o
   1  -2   4     1494.62     1589.12     17.75 o
   2  -2   4      366.80      383.79      8.53 o
   3  -2   4      542.13      563.18      8.00 o
   4  -2   4     3065.24     3074.31     35.76 o
   5  -2   4     2712.01     2682.89     24.98 o
   6  -2   4       68.86       76.10      3.61 o
   7  -2   4      301.15      304.68     10.06 o
   8  -2   4      276.88      297.05     10.98 o
   9  -2   4      284.09      260.46     11.21 o
  10  -2   4      205.89      209.16     14.97 o
 -11  -1   4      113.87      123.75     12.20 o
 -10  -1   4      498.15      498.21     15.09 o
  -9  -1   4     1634.57     1578.00     37.24 o
  -8  -1   4       70.75       65.16      5.87 o
  -7  -1   4       26.23       27.97      5.88 o
  -6  -1   4     1053.66      993.49     17.55 o
  -5  -1   4     1636.15     1467.26     18.34 o
  -4  -1   4     3823.21     3817.37     39.13 o
  -3  -1   4      578.93      505.32      6.54 o
  -2  -1   4      108.36      105.33      3.30 o
  -1  -1   4      815.09      668.95     22.86 o
   0  -1   4    74072.13    75725.65    698.72 o
   1  -1   4      303.45      319.91      5.09 o
   2  -1   4        4.74       18.03      4.37 o
   3  -1   4     1838.30     1790.57     18.65 o
   4  -1   4    12352.50    12633.72    108.27 o
   5  -1   4      172.58      139.50      4.76 o
   6  -1   4       84.22       88.65      5.13 o
   7  -1   4        0.87       -1.87      2.91 o
   8  -1   4     1197.75     1149.93     22.89 o
   9  -1   4      809.14      842.33     20.58 o
 -11   0   4      600.69      535.66     33.10 o
 -10   0   4      278.55      304.53     15.25 o
  -9   0   4       42.02       35.99      5.13 o
  -8   0   4      104.04      111.44      8.87 o
  -7   0   4      793.24      775.77     27.34 o
  -6   0   4     1785.51     1699.75     45.02 o
  -5   0   4      534.49      504.43     13.15 o
  -4   0   4     2146.63     2279.47     51.62 o
  -3   0   4        0.13       51.05      3.75 o
  -2   0   4      384.19      386.23      5.96 o
  -1   0   4      581.87      621.63      9.67 o
   0   0   4    24576.38    24685.70    228.06 o
   1   0   4       32.16       27.38      1.86 o
   2   0   4      336.88      352.40      5.30 o
   3   0   4      557.29      506.11      7.10 o
   4   0   4      791.44      738.23      9.56 o
   5   0   4       30.48       40.95      3.89 o
   6   0   4       64.37       64.60      5.61 o
   7   0   4       28.57       42.35      5.34 o
   8   0   4     1160.06     1130.44     23.10 o
   9   0   4       22.21       27.35      7.10 o
 -11   1   4       55.72       55.67     14.73 o
 -10   1   4      212.86      165.41     11.81 o
  -9   1   4      823.65      811.13     22.85 o
  -8   1   4      298.14      288.06     12.29 o
  -7   1   4     1406.41     1454.59     29.20 o
  -6   1   4        1.40        4.30      3.02 o
  -5   1   4     4155.08     4334.53     44.27 o
  -4   1   4     6836.46     6838.72     66.39 o
  -3   1   4     1057.46     1101.55     18.81 o
  -2   1   4     1856.47     1896.04     20.53 o
  -1   1   4     3295.83     3302.21     29.74 o
   0   1   4      728.19      826.63      8.50 o
   1   1   4      427.29      370.09      5.28 o
   2   1   4     2534.28     2810.46     26.96 o
   3   1   4        3.06       -0.06      1.67 o
   4   1   4       23.61       12.24      1.93 o
   5   1   4     2340.61     2389.02     29.50 o
   6   1   4        4.69       10.74      3.31 o
   7   1   4       16.89       19.01      4.00 o
   8   1   4        4.27        1.81      4.36 o
   9   1   4      137.79      142.86      9.90 o
 -11   2   4      155.17      128.65     11.49 o
 -10   2   4      166.89      178.87     12.07 o
  -9   2   4        2.13        2.77      5.83 o
  -8   2   4      116.31      123.76      9.45 o
  -7   2   4     1938.53     2013.51     28.62 o
  -6   2   4     9432.01     9650.45    108.06 o
  -5   2   4    10648.69    10793.67    103.30 o
  -4   2   4     1967.72     2221.53     27.69 o
  -3   2   4      166.16      177.46      4.83 o
  -2   2   4     1694.44     1779.11     18.30 o
  -1   2   4     3390.79     3123.30     25.87 o
   0   2   4     1370.91     1228.27     12.03 o
   1   2   4     2667.80     2764.31     23.97 o
   2   2   4      185.85      197.68      4.66 o
   3   2   4     1799.04     1691.49     23.16 o
   4   2   4     1072.13     1046.75     14.31 o
   5   2   4      381.62      373.04      9.53 o
   6   2   4       81.13       88.65      5.87 o
   7   2   4        7.96       15.14      3.94 o
   8   2   4       81.86       90.30      8.99 o
 -11   3   4       48.93       50.80      8.37 o
 -10   3   4      587.45      589.25     21.55 o
  -9   3   4      760.14      743.49     21.04 o
  -8   3   4      430.63      417.02     43.76 o
  -7   3   4     1670.25     1641.17     52.80 o
  -6   3   4      277.30      253.59      7.45 o
  -5   3   4      904.99      899.32     13.93 o
  -4   3   4     2327.69     2423.61     30.55 o
  -3   3   4      328.73      380.88      6.35 o
  -2   3   4      405.24      412.10      5.92 o
  -1   3   4       92.08      115.30      2.78 o
   0   3   4     1413.37     1469.85     14.36 o
   1   3   4      665.63      698.21      8.81 o
   2   3   4       16.57       17.75      2.18 o
   3   3   4     1252.02     1193.44     15.67 o
   4   3   4       92.60      102.68      5.34 o
   5   3   4     1250.96     1230.50     19.38 o
   6   3   4      253.40      253.41      8.86 o
   7   3   4        0.49       -2.06      3.46 o
   8   3   4      296.70      296.37     10.72 o
 -12   4   4      330.24      345.98     17.05 o
 -11   4   4      136.38      129.74     11.28 o
 -10   4   4      191.52      193.55     11.66 o
  -9   4   4      617.68      605.78     18.47 o
  -8   4   4       76.90       80.61      7.45 o
  -7   4   4       74.56       61.67      9.43 o
  -6   4   4      480.80      481.07      9.45 o
  -5   4   4      517.13      463.84      9.67 o
  -4   4   4     6194.17     6241.56     61.57 o
  -3   4   4      356.04      389.94      5.61 o
  -2   4   4     2066.75     2085.93     20.08 o
  -1   4   4      595.51      562.74      7.42 o
   0   4   4      664.13      609.64      8.02 o
   1   4   4     1615.31     1674.77     21.28 o
   2   4   4       32.65       37.24      2.45 o
   3   4   4       41.68       40.52      3.71 o
   4   4   4     1488.08     1424.52     20.83 o
   5   4   4     1358.93     1409.51     21.64 o
   6   4   4       67.76       58.10      5.55 o
   7   4   4      270.22      288.16     10.35 o
 -12   5   4        6.97        1.80      5.56 o
 -11   5   4      234.05      240.28     13.58 o
 -10   5   4     1229.23     1212.07     29.31 o
  -9   5   4        2.95        2.30      4.79 o
  -8   5   4       83.75       86.57      7.28 o
  -7   5   4       72.68       64.20      9.43 o
  -6   5   4      381.39      390.13      9.83 o
  -5   5   4      563.05      487.20     12.19 o
  -4   5   4     2334.75     2494.98     27.15 o
  -3   5   4       46.39       52.76      2.73 o
  -2   5   4       37.41       30.32      2.43 o
  -1   5   4     2089.49     2069.06     20.70 o
   0   5   4      153.07      112.00      3.30 o
   1   5   4        5.05       12.87      2.88 o
   2   5   4        4.31       15.71      2.61 o
   3   5   4      660.66      656.25     12.40 o
   4   5   4       25.28       29.95      4.64 o
   5   5   4       55.01       58.85      5.47 o
   6   5   4       12.14        7.04      4.08 o
   7   5   4      114.05      134.10      8.46 o
 -12   6   4        3.46        7.90      5.71 o
 -11   6   4       21.64       24.75      6.49 o
 -10   6   4       32.69       43.23     19.21 o
  -9   6   4       34.04       38.54      6.24 o
  -8   6   4      200.01      200.50     15.26 o
  -7   6   4      836.10      824.86     18.11 o
  -6   6   4      265.72      268.77     10.85 o
  -5   6   4       23.51       44.44      2.82 o
  -4   6   4     1383.73     1336.85     14.12 o
  -3   6   4        4.22        6.06      1.77 o
  -2   6   4     1307.29     1267.29     16.69 o
  -1   6   4      292.08      332.24      7.20 o
   0   6   4     3410.24     3402.92     29.98 o
   1   6   4       11.18        8.90      1.93 o
   2   6   4      212.25      204.85      6.05 o
   3   6   4      732.62      748.43     13.76 o
   4   6   4      135.12      125.64      7.72 o
   5   6   4       63.03       67.08      6.13 o
   6   6   4        2.19        8.03      4.99 o
 -12   7   4       86.49       87.12     10.31 o
 -11   7   4       70.19       65.68      8.56 o
 -10   7   4      748.86      749.41     21.51 o
  -9   7   4      400.47      365.72     21.17 o
  -8   7   4       28.02       27.53      4.91 o
  -7   7   4        0.73        3.10      3.59 o
  -6   7   4      970.74      956.69     29.61 o
  -5   7   4     5185.02     5324.48    114.30 o
  -4   7   4      288.71      280.30      8.15 o
  -3   7   4        9.57        4.95      1.87 o
  -2   7   4       47.58       38.03      3.16 o
  -1   7   4      244.40      216.79      8.15 o
   0   7   4     3242.85     3262.33     32.95 o
   1   7   4      834.46      843.75     14.74 o
   2   7   4        1.78       10.78      3.21 o
   3   7   4        3.70        4.01      9.40 o
   4   7   4     2641.86     2609.20     49.62 o
   5   7   4       78.35       89.24      8.24 o
   6   7   4        2.53       -0.11      5.03 o
 -12   8   4       14.99        4.37      8.51 o
 -11   8   4      333.79      331.90     22.78 o
 -10   8   4      788.39      807.61     34.52 o
  -9   8   4      326.46      348.23     20.71 o
  -8   8   4        1.73        9.05      6.29 o
  -7   8   4     1344.88     1328.80     68.88 o
  -6   8   4      820.58      859.06     21.34 o
  -5   8   4       32.93       26.19      3.63 o
  -4   8   4        1.37        2.76      2.55 o
  -3   8   4       57.87       68.95      3.86 o
  -2   8   4      955.37      922.42     14.49 o
  -1   8   4     1161.98     1098.19     20.85 o
   0   8   4     1737.76     1709.97     23.48 o
   1   8   4        1.50        4.61      3.16 o
   2   8   4      329.77      322.98      9.56 o
   3   8   4        5.59       10.58      4.43 o
   4   8   4      655.78      687.74     22.54 o
   5   8   4        6.77        8.85      5.25 o
 -11   9   4      154.22      148.50     17.41 o
 -10   9   4       46.92       23.32      8.97 o
  -9   9   4      862.68      799.86     32.68 o
  -8   9   4      227.02      229.67     11.48 o
  -7   9   4      126.12      124.36      9.07 o
  -6   9   4        3.01        3.42      3.82 o
  -5   9   4      405.92      382.40     13.76 o
  -4   9   4        1.49        0.08      2.55 o
  -3   9   4       11.84       25.93      4.61 o
  -2   9   4      147.08      156.16      6.03 o
  -1   9   4      300.99      275.90     12.32 o
   0   9   4     1279.57     1262.60     19.81 o
   1   9   4      644.91      633.97     13.50 o
   2   9   4       15.83       14.63      3.85 o
   3   9   4       11.88        9.77      4.71 o
   4   9   4       57.42       54.96      9.12 o
 -11  10   4      101.91       88.98     14.50 o
 -10  10   4      773.19      776.70     33.90 o
  -9  10   4     1449.55     1357.88     45.79 o
  -8  10   4       41.15       31.38      6.26 o
  -7  10   4      273.02      239.90     11.90 o
  -6  10   4       43.29       54.28      6.94 o
  -5  10   4     2808.16     2563.45     46.96 o
  -4  10   4      269.04      286.85      9.74 o
  -3  10   4       84.71       88.44      6.32 o
  -2  10   4       42.92       34.32      3.96 o
  -1  10   4      967.64      924.44     16.30 o
   0  10   4      519.39      545.00     12.45 o
   1  10   4      184.78      185.53      8.16 o
   2  10   4        0.14       -3.28      3.18 o
   3  10   4       20.68       18.54      9.89 o
 -11  11   4      306.59      318.78     23.55 o
 -10  11   4      232.45      283.50     20.86 o
  -9  11   4      170.13      137.84     15.80 o
  -8  11   4       42.85       37.56      6.90 o
  -7  11   4      139.83      151.25     11.16 o
  -6  11   4      505.58      496.72     22.47 o
  -5  11   4      584.87      554.94     18.28 o
  -4  11   4      259.64      276.28     10.12 o
  -3  11   4       77.61       65.21      6.21 o
  -2  11   4      332.56      373.04     21.11 o
  -1  11   4      254.51      263.39      8.82 o
   0  11   4       88.91       82.27      6.20 o
   1  11   4       30.51       23.93      4.51 o
   2  11   4       38.35       40.00      6.56 o
   3  11   4       86.56      102.66     12.04 o
 -10  12   4       46.54       37.43     11.05 o
  -9  12   4      339.02      317.09     21.86 o
  -8  12   4        8.02        5.88      5.13 o
  -7  12   4        2.78        7.55      5.03 o
  -6  12   4      108.60      104.88      9.76 o
  -5  12   4        1.34       -7.55      5.10 o
  -4  12   4      221.78      225.39      9.61 o
  -3  12   4       32.95       31.07      5.22 o
  -2  12   4       48.68       41.41      7.56 o
  -1  12   4       70.13       71.17      7.07 o
   0  12   4      448.55      449.67     16.78 o
   1  12   4       28.51       38.34      5.35 o
 -10  13   4      298.23      297.53     23.16 o
  -9  13   4      240.59      275.83     21.48 o
  -8  13   4        1.64        2.68      5.09 o
  -7  13   4        0.38        0.65      4.51 o
  -6  13   4       38.61       37.46     14.42 o
  -5  13   4      545.79      526.17     19.23 o
  -4  13   4      598.25      613.55     21.01 o
  -3  13   4        4.06        7.79      4.52 o
  -2  13   4       65.46       66.11      7.27 o
  -1  13   4       76.54       94.07      8.29 o
   0  13   4      379.59      356.08     13.64 o
  -9  14   4       52.11       89.74     14.80 o
  -8  14   4       18.25       26.87      7.54 o
  -7  14   4        9.65        9.69     10.09 o
  -6  14   4      368.35      349.96     16.54 o
  -5  14   4       47.49       50.77      8.50 o
  -4  14   4       34.39       42.85      8.25 o
  -3  14   4        0.81        0.71      4.26 o
  -2  14   4        0.88        1.90      4.41 o
  -1  14   4        5.59        9.84      5.31 o
  -7  15   4       26.10       16.45      6.71 o
  -6  15   4       53.70       63.73     10.82 o
  -5  15   4       56.45       51.29      8.89 o
  -4  15   4      165.70      183.33     13.88 o
  -3  15   4       50.23       48.26      9.15 o
   2 -17   5       14.90       20.33      9.89 o
   3 -17   5        8.73       -4.68      7.59 o
   4 -17   5      140.01      155.71     17.26 o
   5 -17   5      453.85      361.58     23.85 o
   6 -17   5      132.02      114.36     15.26 o
   0 -16   5       85.38       86.52     14.80 o
   1 -16   5      158.58      163.38     17.80 o
   2 -16   5        5.69        1.76      7.90 o
   3 -16   5       11.76        6.98      8.05 o
   4 -16   5      340.18      380.07     41.34 o
   5 -16   5      547.85      538.40     19.47 o
   6 -16   5        0.44        2.83      5.19 o
   7 -16   5       13.63       19.46      6.75 o
  -1 -15   5        0.93        3.79      5.80 o
   0 -15   5       31.98       23.74      6.38 o
   1 -15   5      116.60      115.06     14.80 o
   2 -15   5       17.55        8.36      8.13 o
   3 -15   5      103.13      110.34      9.59 o
   4 -15   5      139.20      125.76      9.95 o
   5 -15   5      180.31      185.16     26.08 o
   6 -15   5      431.23      420.17     16.45 o
   7 -15   5       14.55       21.08      6.25 o
   8 -15   5       12.63       17.72      8.51 o
  -3 -14   5        4.20        1.99      7.75 o
  -2 -14   5       35.88       36.66      7.50 o
  -1 -14   5      177.79      171.83     30.49 o
   0 -14   5      848.24      794.90     23.05 o
   1 -14   5      262.11      271.05     12.81 o
   2 -14   5       26.91       20.43      6.67 o
   3 -14   5       93.97      113.17     12.96 o
   4 -14   5      245.25      272.21     13.04 o
   5 -14   5     2238.41     2238.01     43.28 o
   6 -14   5       81.25       83.61      8.81 o
   7 -14   5        5.61        7.99      5.33 o
   8 -14   5       16.89       10.78      7.25 o
   9 -14   5      754.38      711.76     22.92 o
  -4 -13   5       34.53       16.49      9.97 o
  -3 -13   5        2.65       -3.76      7.59 o
  -2 -13   5        0.71        0.90      4.99 o
  -1 -13   5       19.58       23.71      7.48 o
   0 -13   5     1124.64     1056.10     25.92 o
   1 -13   5       12.07       15.08      5.18 o
   2 -13   5      807.45      766.59     29.79 o
   3 -13   5      669.08      663.92     23.93 o
   4 -13   5      308.26      296.10     12.85 o
   5 -13   5      209.46      222.63     11.55 o
   6 -13   5        8.76       11.64      5.17 o
   7 -13   5        1.56       -1.46      3.26 o
   8 -13   5       13.41       18.55      4.78 o
   9 -13   5      640.47      648.70     17.16 o
  -5 -12   5       16.06       16.47      7.07 o
  -4 -12   5      155.59      144.58     11.14 o
  -3 -12   5       83.50       99.01      9.19 o
  -2 -12   5       44.37       45.59      5.61 o
  -1 -12   5      696.18      672.15     15.63 o
   0 -12   5     1050.98     1066.42     20.06 o
   1 -12   5      954.78      976.51     15.75 o
   2 -12   5       30.37       37.05      4.54 o
   3 -12   5      369.52      370.65     13.50 o
   4 -12   5      330.28      350.54     15.42 o
   5 -12   5      336.77      320.17     12.89 o
   6 -12   5      768.83      772.04     25.71 o
   7 -12   5      104.33      111.35      7.26 o
   8 -12   5       11.21        9.17      4.05 o
   9 -12   5      241.09      228.50     10.32 o
  10 -12   5      384.29      369.44     13.44 o
  -6 -11   5       20.97       22.78      5.71 o
  -5 -11   5      186.75      169.67     10.03 o
  -4 -11   5      493.99      512.53     17.97 o
  -3 -11   5      628.95      643.71     19.29 o
  -2 -11   5      805.28      844.61     17.98 o
  -1 -11   5      392.96      379.29     11.29 o
   0 -11   5      261.81      305.19     11.71 o
   1 -11   5      308.01      337.46     12.23 o
   2 -11   5      534.70      522.87     12.15 o
   3 -11   5      375.97      387.31     10.11 o
   4 -11   5      171.66      198.17      9.90 o
   5 -11   5     2121.33     2060.53     30.67 o
   6 -11   5      546.47      548.47     18.54 o
   7 -11   5       60.57       75.29      6.18 o
   8 -11   5      293.84      301.02     10.71 o
   9 -11   5      961.50      946.79     20.61 o
  10 -11   5      116.14      122.98      8.81 o
  -6 -10   5       35.83       34.38      5.97 o
  -5 -10   5      227.99      213.69     11.28 o
  -4 -10   5        0.90        1.81      6.33 o
  -3 -10   5        1.14        0.19      3.80 o
  -2 -10   5       85.82      103.89      6.61 o
  -1 -10   5       94.14       83.56      5.77 o
   0 -10   5      927.65      984.95     15.03 o
   1 -10   5       95.49       92.58      5.31 o
   2 -10   5     1395.48     1350.13     21.12 o
   3 -10   5       70.29       85.90      5.21 o
   4 -10   5     1125.82     1109.77     19.10 o
   5 -10   5        0.36        0.22      2.67 o
   6 -10   5      121.11      138.64     10.28 o
   7 -10   5        9.89       10.30      3.63 o
   8 -10   5      241.26      246.33      9.67 o
   9 -10   5       95.21       90.61      7.30 o
  10 -10   5       14.06       10.79      4.76 o
  -7  -9   5      103.26      111.23      9.55 o
  -6  -9   5      129.35      120.19      8.59 o
  -5  -9   5      284.08      276.05     11.46 o
  -4  -9   5     2128.86     2052.87     39.39 o
  -3  -9   5       43.20       32.92      5.56 o
  -2  -9   5      111.65      110.66      6.32 o
  -1  -9   5       44.57       38.22      3.32 o
   0  -9   5     1339.22     1263.20     19.91 o
   1  -9   5     2490.66     2511.68     33.23 o
   2  -9   5       60.12       67.09      5.46 o
   3  -9   5       41.78       40.74      3.79 o
   4  -9   5      862.86      899.45     16.66 o
   5  -9   5     2154.16     2141.29     30.72 o
   6  -9   5      488.54      483.19     12.16 o
   7  -9   5        0.11       -1.47      2.88 o
   8  -9   5       33.48       30.92      4.62 o
   9  -9   5      281.50      308.69     11.24 o
  10  -9   5      218.61      216.49      9.36 o
  -8  -8   5      139.39      156.44     10.46 o
  -7  -8   5        2.29       -4.35      4.22 o
  -6  -8   5       23.39       27.19      5.30 o
  -5  -8   5       62.24       65.93      6.28 o
  -4  -8   5     1465.48     1370.69     29.06 o
  -3  -8   5        2.84       -0.92      3.42 o
  -2  -8   5       17.44       27.44      4.70 o
  -1  -8   5      441.79      471.73      9.01 o
   0  -8   5     2353.84     2461.86     32.18 o
   1  -8   5     1656.11     1630.25     28.20 o
   2  -8   5      119.84      144.71      5.68 o
   3  -8   5      657.36      681.67     12.83 o
   4  -8   5     4064.86     4192.18     51.54 o
   5  -8   5     1534.83     1538.39     28.67 o
   6  -8   5      124.49      115.72      6.25 o
   7  -8   5        2.35        2.63      4.99 o
   8  -8   5      350.68      347.10     11.27 o
   9  -8   5      191.98      209.98     12.20 o
  10  -8   5      334.32      347.82     11.07 o
  -8  -7   5        4.86        1.91      5.73 o
  -7  -7   5       72.71       71.17      7.10 o
  -6  -7   5      119.75      108.61      7.55 o
  -5  -7   5       84.49       91.81      6.72 o
  -4  -7   5      110.86      104.90      9.37 o
  -3  -7   5       46.59       31.89      4.83 o
  -2  -7   5      480.27      452.19     13.40 o
  -1  -7   5      726.19      638.40     10.30 o
   0  -7   5      293.66      303.22      8.01 o
   1  -7   5     2019.05     2138.63     34.10 o
   2  -7   5      159.81      132.12      5.04 o
   3  -7   5       84.36       73.36      4.14 o
   4  -7   5       73.07       70.86      5.41 o
   5  -7   5      121.66      108.55      4.62 o
   6  -7   5      538.97      527.77     10.37 o
   7  -7   5       88.26       96.73      6.34 o
   8  -7   5      158.46      186.42     11.23 o
   9  -7   5       12.71       13.58      4.02 o
  10  -7   5      268.80      263.50     14.54 o
  -9  -6   5      207.05      223.17     15.31 o
  -8  -6   5       85.67       83.48      7.63 o
  -7  -6   5       28.73       31.01      7.80 o
  -6  -6   5       21.12       11.66      4.07 o
  -5  -6   5     1706.84     1682.74     27.23 o
  -4  -6   5       59.53       48.51      6.50 o
  -3  -6   5       39.96       46.16      7.82 o
  -2  -6   5      346.59      360.07      7.30 o
  -1  -6   5     5232.34     5729.34     65.60 o
   0  -6   5      228.72      177.68     11.74 o
   1  -6   5       15.39        8.85      1.97 o
   2  -6   5      229.52      237.04      8.81 o
   3  -6   5      700.39      700.20     12.37 o
   4  -6   5     3374.82     3391.73     42.29 o
   5  -6   5     4490.72     4309.77     53.03 o
   6  -6   5     1214.65     1146.20     19.79 o
   7  -6   5       97.18       96.35      5.49 o
   8  -6   5       75.38       90.90      5.91 o
   9  -6   5      725.41      745.55     17.71 o
  10  -6   5      299.19      318.56     12.70 o
  -9  -5   5      397.22      393.34     14.16 o
  -8  -5   5        7.43       -2.86      7.16 o
  -7  -5   5       47.45       53.10      5.90 o
  -6  -5   5       67.89       73.02      6.15 o
  -5  -5   5     1005.28      973.75     18.40 o
  -4  -5   5      744.37      676.80     18.57 o
  -3  -5   5      105.64       87.41      3.06 o
  -2  -5   5      608.89      592.23     15.80 o
  -1  -5   5      956.82      864.39     24.66 o
   0  -5   5       30.48       79.66     11.08 o
   1  -5   5     1229.36     1215.63     23.53 o
   2  -5   5      100.53      116.45      5.06 o
   3  -5   5      112.86      156.15      4.51 o
   4  -5   5     2245.39     2283.75     30.31 o
   5  -5   5     1645.20     1565.63     20.65 o
   6  -5   5        0.18       -2.66      2.32 o
   7  -5   5        3.98        4.16      2.75 o
   8  -5   5      332.04      320.45      9.47 o
   9  -5   5       34.61       52.19      7.12 o
  10  -5   5       12.84       22.18      9.78 o
 -10  -4   5        6.93       12.07      5.33 o
  -9  -4   5        0.94        5.03      4.53 o
  -8  -4   5      694.32      664.11     16.81 o
  -7  -4   5        0.22       -0.04      4.20 o
  -6  -4   5      859.57      855.35     17.94 o
  -5  -4   5      494.52      531.54     12.52 o
  -4  -4   5     2374.97     2250.85     32.42 o
  -3  -4   5     1619.75     1584.09     16.32 o
  -2  -4   5      135.68      146.52      4.34 o
  -1  -4   5       97.10      103.21      3.69 o
   0  -4   5     1976.41     1974.23     29.49 o
   1  -4   5    13725.10    13746.57    166.44 o
   2  -4   5      714.53      733.52      9.23 o
   3  -4   5        0.32        1.58      1.19 o
   4  -4   5       16.59       17.86      1.88 o
   5  -4   5     1250.21     1198.61     13.50 o
   6  -4   5     1225.29     1188.09     15.71 o
   7  -4   5      282.26      289.07      7.45 o
   8  -4   5      152.68      145.51      7.04 o
   9  -4   5       57.15       61.53      5.69 o
  10  -4   5      108.33      125.80     11.57 o
 -10  -3   5      167.71      169.84     15.73 o
  -9  -3   5      631.38      654.62     17.23 o
  -8  -3   5      921.26      837.27     27.69 o
  -7  -3   5        1.32       -1.80      3.15 o
  -6  -3   5        0.23        9.42      3.20 o
  -5  -3   5      660.84      621.08     13.08 o
  -4  -3   5     2322.44     2174.52     24.77 o
  -3  -3   5     1392.80     1358.63     14.28 o
  -2  -3   5       15.92       21.60      2.17 o
  -1  -3   5      257.64      242.93      6.96 o
   0  -3   5    24491.06    24336.33    260.66 o
   1  -3   5     5360.83     5238.66     51.88 o
   2  -3   5      108.19       83.02      2.87 o
   3  -3   5        0.08        0.59      1.37 o
   4  -3   5     2178.24     2197.14     27.56 o
   5  -3   5     4986.56     4894.51     41.90 o
   6  -3   5      472.63      481.26     12.04 o
   7  -3   5       46.96       52.33      4.38 o
   8  -3   5      197.10      202.20      8.15 o
   9  -3   5      580.04      577.23     16.09 o
  10  -3   5      211.38      235.50     20.67 o
 -10  -2   5      475.36      459.44     14.70 o
  -9  -2   5      443.39      420.99     14.09 o
  -8  -2   5       51.24       48.55      5.54 o
  -7  -2   5        2.09        8.60      3.34 o
  -6  -2   5      318.98      304.48      9.20 o
  -5  -2   5      220.01      218.42      5.83 o
  -4  -2   5      590.63      605.04     10.91 o
  -3  -2   5      581.91      587.05      7.67 o
  -2  -2   5        2.77        2.70      1.30 o
  -1  -2   5     4607.47     5010.58     69.82 o
   0  -2   5    10846.30    10483.36     99.14 o
   1  -2   5       24.30       25.73      2.02 o
   2  -2   5       28.94       23.37      1.91 o
   3  -2   5       10.69       20.53      2.04 o
   4  -2   5     1925.96     1965.34     21.14 o
   5  -2   5       18.51       16.55      2.50 o
   6  -2   5       24.65       25.08      2.76 o
   7  -2   5        7.05       11.62      3.46 o
   8  -2   5      142.34      172.27      7.85 o
   9  -2   5      234.53      250.22     11.29 o
 -11  -1   5       26.97       32.17      7.63 o
 -10  -1   5        2.05        5.49      4.42 o
  -9  -1   5      158.62      167.52      8.89 o
  -8  -1   5      280.02      270.49      9.76 o
  -7  -1   5       44.78       53.48      4.99 o
  -6  -1   5      247.68      269.55      8.15 o
  -5  -1   5       15.54       16.66      2.49 o
  -4  -1   5      628.53      508.27      7.13 o
  -3  -1   5       15.18       11.23      1.53 o
  -2  -1   5     3069.80     3024.47     35.53 o
  -1  -1   5      289.47      309.42      8.19 o
   0  -1   5     2721.04     2621.98     24.74 o
   1  -1   5     8079.22     7801.83     67.37 o
   2  -1   5     2372.66     2285.27     20.59 o
   3  -1   5        0.09        7.83      2.32 o
   4  -1   5      398.09      423.32      7.71 o
   5  -1   5      408.44      381.56      7.81 o
   6  -1   5      477.62      471.59     10.87 o
   7  -1   5       16.57       15.73      3.57 o
   8  -1   5        8.36        7.39      4.37 o
   9  -1   5      475.99      506.99     15.75 o
 -11   0   5       12.05       19.89      6.85 o
 -10   0   5      508.94      473.04     18.33 o
  -9   0   5      986.49     1042.76     29.34 o
  -8   0   5      342.60      349.77     13.86 o
  -7   0   5       45.05       31.72      6.90 o
  -6   0   5      480.55      505.74     22.36 o
  -5   0   5      468.18      532.27     11.79 o
  -4   0   5     1664.66     1545.12     18.07 o
  -3   0   5      582.93      573.82      8.55 o
  -2   0   5      201.32      231.14      7.49 o
  -1   0   5     3226.93     3289.60     40.08 o
   0   0   5    31339.53    30734.39    253.95 o
   1   0   5     3973.31     3994.99     36.51 o
   2   0   5     1737.09     1856.46     17.61 o
   3   0   5      700.50      708.78      9.18 o
   4   0   5     2415.24     2485.96     23.72 o
   5   0   5     2253.63     2275.55     22.81 o
   6   0   5       52.17       56.83      4.30 o
   7   0   5       43.37       50.54      5.96 o
   8   0   5      176.59      187.03     10.02 o
   9   0   5      722.24      732.65     19.62 o
 -11   1   5      202.06      224.47     14.20 o
 -10   1   5      520.63      528.53     19.16 o
  -9   1   5      484.77      499.25     27.73 o
  -8   1   5      110.97      107.77      8.48 o
  -7   1   5       90.37       90.20      5.38 o
  -6   1   5      658.06      719.54     13.55 o
  -5   1   5     4052.96     4115.72     42.42 o
  -4   1   5      176.46      180.47      5.40 o
  -3   1   5      138.01      153.75      4.77 o
  -2   1   5     1517.83     1415.99     14.70 o
  -1   1   5      140.56      181.58      3.42 o
   0   1   5     2480.02     2408.16     22.77 o
   1   1   5       21.64       28.90      1.89 o
   2   1   5       68.59       51.11      2.81 o
   3   1   5      434.46      422.93      6.91 o
   4   1   5     1820.04     1958.21     19.94 o
   5   1   5        0.03        0.38      2.33 o
   6   1   5      410.05      405.21     18.26 o
   7   1   5       91.04      103.50      8.64 o
   8   1   5        0.98        2.67      4.68 o
 -11   2   5      140.20      122.50     11.03 o
 -10   2   5      846.13      825.76     23.94 o
  -9   2   5      111.81      111.86      9.37 o
  -8   2   5      829.21      793.12     20.84 o
  -7   2   5       35.38       46.11      4.25 o
  -6   2   5     1784.16     1994.66     23.48 o
  -5   2   5      530.37      546.16     10.16 o
  -4   2   5     3050.94     2976.34     45.34 o
  -3   2   5      396.96      344.22     10.75 o
  -2   2   5      205.44      215.96      4.35 o
  -1   2   5      473.94      471.16      6.05 o
   0   2   5      246.55      363.02      5.78 o
   1   2   5     1097.79      922.69     10.39 o
   2   2   5     1851.11     1874.83     20.09 o
   3   2   5       45.12       51.24      2.94 o
   4   2   5      215.21      243.33      6.66 o
   5   2   5     1986.55     1948.48     23.63 o
   6   2   5      751.77      759.47     15.17 o
   7   2   5       37.03       46.84      5.38 o
   8   2   5        1.42       -0.33      5.93 o
 -11   3   5       14.19        7.96      5.66 o
 -10   3   5      421.51      446.61     17.06 o
  -9   3   5     2228.94     2168.57     41.71 o
  -8   3   5        4.12       14.05      4.85 o
  -7   3   5      753.95      765.70     14.21 o
  -6   3   5      727.19      796.24     14.49 o
  -5   3   5      369.72      329.56      6.51 o
  -4   3   5     1483.70     1458.87     20.37 o
  -3   3   5      388.51      401.89      6.03 o
  -2   3   5       58.17       44.99      2.35 o
  -1   3   5      140.83      164.56      6.81 o
   0   3   5     1052.38      942.70     10.42 o
   1   3   5     1489.21     1593.55     15.94 o
   2   3   5       42.32       42.70      2.66 o
   3   3   5       43.42       45.83      3.89 o
   4   3   5      542.44      518.13     10.03 o
   5   3   5      242.95      246.13      7.47 o
   6   3   5        1.96       -0.72      3.36 o
   7   3   5        1.99        1.09      4.66 o
 -12   4   5      123.86      119.98     17.41 o
 -11   4   5       29.28       32.59      9.43 o
 -10   4   5       24.03       22.45      6.13 o
  -9   4   5      322.18      303.33     21.40 o
  -8   4   5       23.49       16.20      4.84 o
  -7   4   5      278.94      255.32     15.92 o
  -6   4   5       49.57       60.60      4.22 o
  -5   4   5        0.73        1.42      2.30 o
  -4   4   5        3.48        4.24      1.64 o
  -3   4   5     2064.49     1965.27     23.30 o
  -2   4   5      323.08      338.65      6.83 o
  -1   4   5     4407.89     4630.06     38.33 o
   0   4   5      991.51     1016.17     11.29 o
   1   4   5      649.46      606.26      8.39 o
   2   4   5      710.88      683.82     11.33 o
   3   4   5        4.12       14.73      3.02 o
   4   4   5      877.79      855.71     19.13 o
   5   4   5       17.73        9.12      3.58 o
   6   4   5        2.19        5.11      3.81 o
   7   4   5       43.20       53.35      6.03 o
 -12   5   5       11.96        0.24      5.47 o
 -11   5   5       24.00       15.64      6.17 o
 -10   5   5      182.09      188.02     11.66 o
  -9   5   5      936.31      910.42     23.14 o
  -8   5   5       30.17       15.34      7.75 o
  -7   5   5      151.36      152.88      6.50 o
  -6   5   5      298.71      304.05      8.31 o
  -5   5   5     1358.96     1326.89     19.71 o
  -4   5   5     1937.85     1879.18     21.71 o
  -3   5   5     1873.62     1819.98     18.35 o
  -2   5   5      195.94      196.69      5.56 o
  -1   5   5        2.83       21.94      5.97 o
   0   5   5     1984.66     1953.58     18.94 o
   1   5   5     3639.57     3480.17     31.14 o
   2   5   5       64.98       61.68      3.90 o
   3   5   5      282.14      287.28     12.35 o
   4   5   5       24.96       26.74      4.06 o
   5   5   5     1640.82     1620.13     24.88 o
   6   5   5      640.02      636.41     15.02 o
 -12   6   5       43.20       52.18      8.70 o
 -11   6   5        0.39       -2.98      4.82 o
 -10   6   5      119.11      114.20     18.45 o
  -9   6   5      505.03      538.15     26.00 o
  -8   6   5       38.34       32.90     10.62 o
  -7   6   5      177.63      159.97      6.72 o
  -6   6   5       91.30       95.97      6.07 o
  -5   6   5      364.74      370.28      9.39 o
  -4   6   5     2314.74     2259.40     27.43 o
  -3   6   5      216.83      218.11      5.85 o
  -2   6   5      635.65      630.89     10.78 o
  -1   6   5      610.23      599.67     11.64 o
   0   6   5      962.08      948.68     14.54 o
   1   6   5       85.11       81.04      4.59 o
   2   6   5       90.09       81.63      5.39 o
   3   6   5        6.36       26.50      5.75 o
   4   6   5      372.00      369.36     12.52 o
   5   6   5      558.64      553.40     19.33 o
   6   6   5        1.96       -0.44      4.64 o
 -12   7   5        3.41        1.00      8.67 o
 -11   7   5       11.06       24.01      9.74 o
 -10   7   5       67.63       66.66     12.12 o
  -9   7   5        0.78        6.75      6.90 o
  -8   7   5      366.73      363.54     16.95 o
  -7   7   5      377.11      382.06     13.70 o
  -6   7   5       81.66       85.68      7.05 o
  -5   7   5       76.37       83.50      5.17 o
  -4   7   5        2.16       -0.86      3.10 o
  -3   7   5      164.69      144.63      7.25 o
  -2   7   5      462.52      430.16      9.09 o
  -1   7   5       21.45       22.98      3.25 o
   0   7   5      163.09      185.82      5.87 o
   1   7   5       75.26       70.78      5.16 o
   2   7   5      417.58      409.68     22.74 o
   3   7   5      166.62      171.17      8.97 o
   4   7   5       70.76       62.84     12.35 o
   5   7   5      145.76      150.36     10.09 o
 -12   8   5        8.43       22.93     10.74 o
 -11   8   5       11.49       12.12      7.90 o
 -10   8   5      526.45      533.86     27.77 o
  -9   8   5     1642.01     1629.11     50.32 o
  -8   8   5      915.72      878.75     22.96 o
  -7   8   5      101.86       92.04      7.92 o
  -6   8   5       72.53      121.27      8.86 o
  -5   8   5      578.59      557.00     12.65 o
  -4   8   5      338.93      325.60     12.08 o
  -3   8   5       28.07       29.36      3.14 o
  -2   8   5       31.38       40.43      3.75 o
  -1   8   5        4.41        8.54      2.49 o
   0   8   5      420.20      444.88     10.68 o
   1   8   5     1817.09     1845.11     26.16 o
   2   8   5       50.05       56.78      5.71 o
   3   8   5       18.65       16.18      4.82 o
   4   8   5      204.44      242.22     34.29 o
 -11   9   5      224.84      218.14     19.64 o
 -10   9   5      537.86      488.22     26.39 o
  -9   9   5      249.64      262.25     18.79 o
  -8   9   5      389.15      363.81     15.30 o
  -7   9   5       44.21       36.98      6.94 o
  -6   9   5      274.43      281.86     12.38 o
  -5   9   5     1438.25     1425.74     30.00 o
  -4   9   5      253.65      206.69      8.43 o
  -3   9   5      121.20      123.27      9.95 o
  -2   9   5      120.03      123.72      5.82 o
  -1   9   5      297.11      294.31      9.47 o
   0   9   5      712.51      742.49     14.71 o
   1   9   5       73.78       92.05      6.37 o
   2   9   5        9.82        9.68      5.31 o
   3   9   5        0.84       -6.60      4.55 o
   4   9   5      169.38      188.41     13.83 o
 -11  10   5      115.86      131.85     17.18 o
 -10  10   5        2.62        6.29      7.29 o
  -9  10   5      124.59      138.83     15.42 o
  -8  10   5      253.74      243.98     12.60 o
  -7  10   5        4.38        5.96      4.47 o
  -6  10   5        0.30        0.58      4.72 o
  -5  10   5      491.78      488.09     16.74 o
  -4  10   5     2107.55     2100.65     32.54 o
  -3  10   5        4.27        0.29      3.48 o
  -2  10   5       80.36       97.14     10.37 o
  -1  10   5      223.90      231.33      8.14 o
   0  10   5      786.48      749.18     17.15 o
   1  10   5      327.73      351.63     10.78 o
   2  10   5      102.30      118.50      7.61 o
   3  10   5        6.58        6.58      6.07 o
 -11  11   5       16.61       22.86      9.89 o
 -10  11   5       38.26       42.88     11.51 o
  -9  11   5      453.87      447.10     25.31 o
  -8  11   5      666.73      676.62     21.61 o
  -7  11   5       73.59       75.70     16.57 o
  -6  11   5        0.23       17.08      8.05 o
  -5  11   5       72.78       71.31      8.37 o
  -4  11   5     1505.06     1500.89     26.54 o
  -3  11   5      105.58      103.00      7.46 o
  -2  11   5       34.03       32.87      5.34 o
  -1  11   5        2.96        6.68      4.01 o
   0  11   5      856.91      802.64     16.60 o
   1  11   5       63.39       67.86     10.69 o
   2  11   5        2.67        7.59      5.06 o
 -10  12   5       87.48       71.10     13.50 o
  -9  12   5        7.59       -0.04     13.12 o
  -8  12   5        4.98        5.56      5.22 o
  -7  12   5        0.26       -6.06      4.50 o
  -6  12   5       16.72       17.56     10.43 o
  -5  12   5      218.03      220.75     22.01 o
  -4  12   5        1.23        4.57      4.22 o
  -3  12   5      501.78      495.19     14.64 o
  -2  12   5       55.18       66.22      6.92 o
  -1  12   5      106.61      103.96      8.30 o
   0  12   5       14.94       19.42      4.69 o
   1  12   5       88.36       70.04      6.84 o
  -9  13   5      402.41      429.52     18.52 o
  -8  13   5        2.56        4.67      6.71 o
  -7  13   5       13.76       17.46      6.09 o
  -6  13   5       30.66       31.26      7.20 o
  -5  13   5      381.67      387.30     16.98 o
  -4  13   5      420.69      432.27     29.80 o
  -3  13   5      157.96      193.52     10.43 o
  -2  13   5        2.02        2.97      4.52 o
  -1  13   5        0.52        0.00      5.60 o
  -8  14   5       37.84       54.20     13.42 o
  -7  14   5       59.97       61.84      9.46 o
  -6  14   5       34.33       44.03     10.55 o
  -5  14   5      240.24      238.00     14.49 o
  -4  14   5       91.29      106.94     11.07 o
  -3  14   5        6.57        8.23      5.35 o
  -2  14   5       37.67       46.47      6.98 o
   2 -17   6       53.55       37.58     11.35 o
   3 -17   6        0.23        1.61      8.05 o
   4 -17   6       37.18       37.98      7.78 o
   5 -17   6        2.54       18.29      6.67 o
   0 -16   6      138.76      131.85     17.03 o
   1 -16   6      277.50      260.87     20.56 o
   2 -16   6      411.34      436.67     25.01 o
   3 -16   6        4.80       10.95      5.56 o
   4 -16   6        2.42       -2.49      5.10 o
   5 -16   6      413.38      455.17     17.84 o
   6 -16   6      904.62      963.63     26.96 o
   7 -16   6        0.72       20.94      9.82 o
  -2 -15   6       16.53       12.81      6.64 o
  -1 -15   6       48.69       68.25      8.97 o
   0 -15   6      189.63      213.93     17.10 o
   1 -15   6      226.88      213.70     17.26 o
   2 -15   6        4.58        8.82      7.59 o
   3 -15   6        7.19        2.07      4.93 o
   4 -15   6      128.61      126.45     10.19 o
   5 -15   6      484.50      508.40     18.09 o
   6 -15   6        3.91        3.73      5.17 o
   7 -15   6      189.10      181.17     18.33 o
   8 -15   6      114.42      114.44     16.11 o
  -3 -14   6      156.43      122.65     16.03 o
  -2 -14   6      272.97      278.45     14.77 o
  -1 -14   6       20.56       17.23      5.85 o
   0 -14   6        2.16       -0.75      4.52 o
   1 -14   6       34.13       56.23      7.34 o
   2 -14   6      522.93      556.77     17.64 o
   3 -14   6        1.59        6.45      6.06 o
   4 -14   6       60.08       67.90      7.72 o
   5 -14   6        0.30       22.87      5.92 o
   6 -14   6      716.71      699.03     28.80 o
   7 -14   6      105.81      125.64     10.29 o
   8 -14   6      103.36      101.79     15.34 o
   9 -14   6       38.42       11.12      9.89 o
  -4 -13   6      413.95      462.98     27.00 o
  -3 -13   6      384.48      345.09     22.40 o
  -2 -13   6      172.27      184.38      9.50 o
  -1 -13   6        8.69        4.80      3.90 o
   0 -13   6      361.42      378.68     12.01 o
   1 -13   6     1520.57     1610.72     26.90 o
   2 -13   6       12.88       15.82      4.09 o
   3 -13   6      752.67      782.98     20.74 o
   4 -13   6     1413.42     1370.89     29.52 o
   5 -13   6      949.82      962.59     19.26 o
   6 -13   6     1114.29     1127.77     21.77 o
   7 -13   6       24.53       25.31      4.68 o
   8 -13   6       83.37       92.40      9.40 o
   9 -13   6       70.37       88.00      9.87 o
  -5 -12   6       10.41       16.39      5.46 o
  -4 -12   6      383.36      384.24     16.34 o
  -3 -12   6       46.42       37.33      7.08 o
  -2 -12   6       12.57       14.24      4.36 o
  -1 -12   6      221.94      174.97      8.51 o
   0 -12   6      194.80      205.32      8.67 o
   1 -12   6        3.66        4.51      3.41 o
   2 -12   6       13.48       10.19      3.81 o
   3 -12   6       68.64       76.48      5.60 o
   4 -12   6     1287.63     1286.41     22.45 o
   5 -12   6      851.23      878.76     20.35 o
   6 -12   6       58.16       55.12      5.61 o
   7 -12   6      313.79      309.89     10.94 o
   8 -12   6       76.69       72.39      8.62 o
   9 -12   6      223.21      235.16     19.10 o
  -6 -11   6       68.30       52.70      7.29 o
  -5 -11   6      139.08      109.90      8.63 o
  -4 -11   6     1090.22     1096.48     46.94 o
  -3 -11   6     1988.96     1976.45     39.03 o
  -2 -11   6      527.98      530.83     22.59 o
  -1 -11   6        0.02        1.78      3.24 o
   0 -11   6       81.73       97.86      5.16 o
   1 -11   6       17.08       12.18      3.45 o
   2 -11   6      313.41      319.82      9.40 o
   3 -11   6     1233.09     1217.67     39.77 o
   4 -11   6        4.26        3.01      2.92 o
   5 -11   6      307.26      330.53     10.97 o
   6 -11   6     1420.59     1404.27     25.86 o
   7 -11   6      345.47      354.89     12.59 o
   8 -11   6       85.89       80.69      8.76 o
   9 -11   6        4.05        6.15      5.71 o
  10 -11   6       83.89      100.43     10.65 o
  -6 -10   6       40.32       38.53      6.32 o
  -5 -10   6      162.31      173.93      9.57 o
  -4 -10   6     2486.22     2500.99     46.52 o
  -3 -10   6        8.85        3.18      4.56 o
  -2 -10   6      422.09      431.76     11.95 o
  -1 -10   6        5.56        8.77      4.31 o
   0 -10   6      592.69      646.51     13.91 o
   1 -10   6     4557.69     4578.94     56.14 o
   2 -10   6      307.63      317.29     14.54 o
   3 -10   6        1.03       -0.22      2.44 o
   4 -10   6      138.71      134.89     10.28 o
   5 -10   6     1756.58     1809.87     39.04 o
   6 -10   6      114.62      120.65      6.77 o
   7 -10   6       53.55       70.70     12.74 o
   8 -10   6        2.39       -5.98      3.98 o
   9 -10   6      109.88      120.03     12.77 o
  10 -10   6       67.83       72.48      7.83 o
  -7  -9   6        0.78        1.10      4.88 o
  -6  -9   6       13.22       18.03      5.12 o
  -5  -9   6      961.11      942.70     26.91 o
  -4  -9   6      187.14      201.34     10.98 o
  -3  -9   6      162.09      160.49     11.97 o
  -2  -9   6       36.94       42.47      4.66 o
  -1  -9   6       92.73       97.44      4.67 o
   0  -9   6     1818.86     1917.24     27.26 o
   1  -9   6       25.26       37.87      4.66 o
   2  -9   6      906.64      908.62     19.41 o
   3  -9   6      946.45      934.97     16.40 o
   4  -9   6       21.00       19.98      3.31 o
   5  -9   6        9.36       57.40      4.80 o
   6  -9   6      388.23      370.13     10.79 o
   7  -9   6      103.84      137.07      7.41 o
   8  -9   6      253.28      270.34     14.53 o
   9  -9   6        6.23        6.52      4.50 o
  10  -9   6       23.51       62.03     14.82 o
  -8  -8   6      171.03      153.43     10.32 o
  -7  -8   6      178.69      179.08     10.04 o
  -6  -8   6       76.76       66.21      6.86 o
  -5  -8   6       53.47       63.21      6.80 o
  -4  -8   6      114.63      113.80      6.99 o
  -3  -8   6     1097.20     1095.46     40.61 o
  -2  -8   6      254.81      254.04      8.35 o
  -1  -8   6        5.80        7.73      2.55 o
   0  -8   6      849.86      897.83     15.27 o
   1  -8   6     3631.37     3640.28     54.63 o
   2  -8   6     1782.43     1776.66     24.95 o
   3  -8   6      435.41      454.40     10.22 o
   4  -8   6       34.99       42.93      4.02 o
   5  -8   6     2188.11     2294.74     27.63 o
   6  -8   6      997.36      958.68     15.24 o
   7  -8   6      483.85      460.59     16.65 o
   8  -8   6      854.41      845.72     21.71 o
   9  -8   6      108.18      106.40      8.21 o
  10  -8   6      403.77      465.68     15.22 o
  -8  -7   6        2.95       -3.36      4.34 o
  -7  -7   6      108.65      104.17      8.11 o
  -6  -7   6      399.34      410.82     12.82 o
  -5  -7   6      301.67      306.58     10.78 o
  -4  -7   6      173.32      161.94      7.58 o
  -3  -7   6       34.41       35.41      6.83 o
  -2  -7   6      400.91      384.41      8.03 o
  -1  -7   6     2083.03     2220.61     29.43 o
   0  -7   6     1398.68     1322.50     26.04 o
   1  -7   6     2416.86     2372.05     37.24 o
   2  -7   6       46.58       42.68      3.30 o
   3  -7   6      143.67      192.78      6.34 o
   4  -7   6       21.03       22.94      3.20 o
   5  -7   6     2960.83     2949.13     39.18 o
   6  -7   6       44.37       50.34      4.93 o
   7  -7   6       11.36        7.64      3.23 o
   8  -7   6     1625.22     1716.46     25.23 o
   9  -7   6     1414.89     1506.53     27.95 o
  10  -7   6      491.02      513.33     20.36 o
  -9  -6   6       12.14        7.71      5.05 o
  -8  -6   6      173.07      169.99      9.73 o
  -7  -6   6      526.64      499.01     14.32 o
  -6  -6   6        1.71       -1.32      3.20 o
  -5  -6   6        1.44        1.14      2.98 o
  -4  -6   6      639.75      663.05     14.21 o
  -3  -6   6     2828.37     2778.67     31.51 o
  -2  -6   6     2960.49     2925.03     51.24 o
  -1  -6   6     1672.78     1825.66     44.68 o
   0  -6   6       21.21       35.53      4.41 o
   1  -6   6        5.23        4.63      1.82 o
   2  -6   6      375.88      278.54     10.93 o
   3  -6   6      229.55      211.75      6.66 o
   4  -6   6      209.51      229.23      7.98 o
   5  -6   6      121.40      167.94      6.00 o
   6  -6   6      613.54      598.07     11.91 o
   7  -6   6      141.45      130.98      6.53 o
   8  -6   6      107.51      108.70      6.51 o
   9  -6   6      382.08      375.96     16.81 o
  10  -6   6       28.22       17.46      7.82 o
  -9  -5   6       91.23      105.20      8.65 o
  -8  -5   6      824.97      771.52     21.92 o
  -7  -5   6       55.31       57.50      6.48 o
  -6  -5   6      427.96      407.96     17.71 o
  -5  -5   6      397.49      401.45     18.60 o
  -4  -5   6     2746.88     2648.76     35.91 o
  -3  -5   6     2836.41     2835.26     27.43 o
  -2  -5   6      299.61      324.19      6.46 o
  -1  -5   6      562.45      597.36     13.72 o
   0  -5   6     1236.19     1164.54     16.49 o
   1  -5   6     8593.11     8623.62     85.44 o
   2  -5   6     5254.96     5586.77     50.01 o
   3  -5   6       50.22       47.54      5.92 o
   4  -5   6     1464.37     1439.84     16.85 o
   5  -5   6     2528.43     2597.67     27.39 o
   6  -5   6      331.21      307.25     10.56 o
   7  -5   6      210.06      212.28      6.70 o
   8  -5   6      933.03      927.87     16.85 o
   9  -5   6       97.51      106.98     10.41 o
  10  -5   6      202.48      223.74     20.79 o
 -10  -4   6       29.31       35.84      6.43 o
  -9  -4   6        5.52        7.43      4.44 o
  -8  -4   6      311.95      272.23     10.93 o
  -7  -4   6      148.63      142.23      7.87 o
  -6  -4   6      220.69      225.92      8.75 o
  -5  -4   6      705.13      730.06     19.49 o
  -4  -4   6       58.83       76.88      4.51 o
  -3  -4   6       14.72       16.04      2.00 o
  -2  -4   6      224.04      212.00      5.79 o
  -1  -4   6      150.55      153.54      6.01 o
   0  -4   6     2513.66     2658.42     40.78 o
   1  -4   6     3227.93     3439.08     42.03 o
   2  -4   6       56.04       53.78      2.68 o
   3  -4   6       48.07       49.04      2.74 o
   4  -4   6     1604.58     1605.08     16.52 o
   5  -4   6     1522.22     1486.95     16.21 o
   6  -4   6       18.15       28.01      3.18 o
   7  -4   6       25.71       27.79      3.50 o
   8  -4   6      228.70      239.05      8.80 o
   9  -4   6       45.37       59.96     10.88 o
 -10  -3   6        1.32        4.62      4.69 o
  -9  -3   6      259.81      206.89      9.99 o
  -8  -3   6      172.38      184.30      8.87 o
  -7  -3   6     1366.36     1246.42     22.49 o
  -6  -3   6       66.84       66.72      5.33 o
  -5  -3   6      183.35      198.82      5.87 o
  -4  -3   6     2326.79     2339.95     26.62 o
  -3  -3   6     1719.52     1610.90     18.57 o
  -2  -3   6      780.74      825.53     12.38 o
  -1  -3   6      216.43      206.49      4.97 o
   0  -3   6      521.29      533.36      9.96 o
   1  -3   6     7344.13     7173.56     70.23 o
   2  -3   6     2324.08     2237.08     27.83 o
   3  -3   6        9.76       17.32      2.02 o
   4  -3   6      981.82     1016.87     13.30 o
   5  -3   6      480.39      606.15      9.16 o
   6  -3   6      276.73      271.53      7.18 o
   7  -3   6      166.47      163.52      7.21 o
   8  -3   6       35.77       28.96      4.62 o
   9  -3   6        2.16        7.94      5.63 o
 -10  -2   6      117.76      105.12      8.29 o
  -9  -2   6     1332.14     1228.50     23.99 o
  -8  -2   6      383.94      396.55     12.12 o
  -7  -2   6       89.86       86.67      7.88 o
  -6  -2   6      165.68      176.28      9.89 o
  -5  -2   6       48.75       39.21      3.11 o
  -4  -2   6     4379.99     4576.94     42.65 o
  -3  -2   6     3698.91     3666.56     37.54 o
  -2  -2   6        0.06       -0.29      1.46 o
  -1  -2   6      878.36      902.02     17.06 o
   0  -2   6     2052.38     2103.83     34.69 o
   1  -2   6    13341.24    13073.29    110.94 o
   2  -2   6      173.60      179.93      5.44 o
   3  -2   6      210.84      219.71      4.69 o
   4  -2   6      201.56      228.63      5.77 o
   5  -2   6     3464.49     3565.69     35.80 o
   6  -2   6      855.79      857.17     14.20 o
   7  -2   6        0.38        1.44      3.08 o
   8  -2   6       98.17       96.76      7.25 o
   9  -2   6       87.28       92.25     10.08 o
 -11  -1   6       59.34       36.83      8.27 o
 -10  -1   6      190.43      171.33     10.57 o
  -9  -1   6      472.37      473.48     20.15 o
  -8  -1   6       70.38       61.48      5.72 o
  -7  -1   6      220.04      198.50      8.48 o
  -6  -1   6     1462.96     1456.31     21.94 o
  -5  -1   6      271.46      286.52      8.96 o
  -4  -1   6     2094.15     2222.77     24.60 o
  -3  -1   6       71.88       67.55      2.96 o
  -2  -1   6     1230.24     1210.03     16.58 o
  -1  -1   6     2348.86     2377.71     30.02 o
   0  -1   6     1331.97     1320.34     14.58 o
   1  -1   6      216.61      239.00      5.21 o
   2  -1   6     5621.54     5733.70     47.00 o
   3  -1   6      149.79      120.04      3.78 o
   4  -1   6        1.02        2.11      1.76 o
   5  -1   6      963.81      975.08     13.93 o
   6  -1   6        7.13        6.00      3.29 o
   7  -1   6      369.18      381.40     12.40 o
   8  -1   6       52.31       36.18      5.92 o
   9  -1   6       18.86       28.72      7.40 o
 -11   0   6        1.83       -4.51      5.55 o
 -10   0   6        3.58        3.55      5.40 o
  -9   0   6       71.63       83.63      8.79 o
  -8   0   6     1298.92     1277.15     28.53 o
  -7   0   6      215.43      215.01      8.00 o
  -6   0   6      217.89      252.40      8.45 o
  -5   0   6      267.21      283.20      6.24 o
  -4   0   6      488.42      421.96      7.51 o
  -3   0   6     2742.78     2682.90     41.32 o
  -2   0   6     1163.73     1160.91     16.26 o
  -1   0   6      540.01      503.02      7.00 o
   0   0   6      787.97      912.79     12.19 o
   1   0   6     8989.96     8951.04     77.68 o
   2   0   6      351.30      283.02      5.29 o
   3   0   6        1.63        0.96      1.55 o
   4   0   6       42.23       46.75      3.07 o
   5   0   6      572.07      674.18     11.61 o
   6   0   6     1153.90     1167.99     23.74 o
   7   0   6      184.38      192.94      7.19 o
   8   0   6       56.65       48.86      7.52 o
 -11   1   6       85.94       78.76      9.92 o
 -10   1   6       82.53       61.75      8.54 o
  -9   1   6     1199.61     1210.20     39.96 o
  -8   1   6       10.09       10.57      4.59 o
  -7   1   6      113.21      128.39     10.34 o
  -6   1   6      406.23      436.28      8.35 o
  -5   1   6      181.37      201.65      6.25 o
  -4   1   6      289.53      271.81      7.00 o
  -3   1   6      140.77      146.01      4.96 o
  -2   1   6      350.21      362.59      5.94 o
  -1   1   6       52.05       46.54      2.21 o
   0   1   6      954.48      946.85     11.21 o
   1   1   6      825.62      688.12      9.66 o
   2   1   6        0.19        0.36      1.63 o
   3   1   6      865.83      863.89     11.07 o
   4   1   6       33.00       35.23      2.94 o
   5   1   6      931.03      888.63     14.09 o
   6   1   6      311.94      307.51      8.49 o
   7   1   6       37.71       36.68      5.00 o
   8   1   6       53.01       62.54      7.34 o
 -11   2   6        7.68       -3.27      5.03 o
 -10   2   6       10.96        8.15      8.25 o
  -9   2   6      393.85      476.12     16.76 o
  -8   2   6     1590.02     1515.80     31.20 o
  -7   2   6     1907.27     1905.99     23.52 o
  -6   2   6     1573.58     1538.01     19.33 o
  -5   2   6      254.27      285.94      9.35 o
  -4   2   6      173.67      314.46     29.35 o
  -3   2   6     3863.66     3774.18     34.94 o
  -2   2   6     1799.49     1798.11     22.39 o
  -1   2   6      639.25      649.64      7.95 o
   0   2   6       67.34       47.72      2.54 o
   1   2   6      872.65      807.13     14.36 o
   2   2   6     1780.48     1785.63     25.13 o
   3   2   6     1250.74     1296.92     14.90 o
   4   2   6       10.73       12.18      2.85 o
   5   2   6       96.94      146.85      6.17 o
   6   2   6      119.18      145.86      7.51 o
   7   2   6       29.43       37.97      6.11 o
 -11   3   6        3.84       -1.40      4.99 o
 -10   3   6      175.93      173.93     11.56 o
  -9   3   6        4.75        0.85      4.44 o
  -8   3   6     9292.07     9101.41    130.59 o
  -7   3   6        3.55        3.23      2.73 o
  -6   3   6        5.68        5.44      2.21 o
  -5   3   6       81.19       99.44      9.01 o
  -4   3   6     3391.11     3545.13     74.17 o
  -3   3   6     2392.03     2212.99     20.12 o
  -2   3   6     2196.08     2162.07     22.07 o
  -1   3   6        4.46        5.88      1.42 o
   0   3   6      360.37      381.85      6.11 o
   1   3   6     4739.67     4754.09     40.34 o
   2   3   6     1617.37     1570.89     16.79 o
   3   3   6        0.32       -1.80      2.38 o
   4   3   6       82.09       76.45      4.74 o
   5   3   6      185.93      223.71      7.36 o
   6   3   6     1032.28     1054.35     22.15 o
   7   3   6      400.57      418.65     14.63 o
 -12   4   6      407.22      373.63     23.01 o
 -11   4   6       11.26       15.54      6.15 o
 -10   4   6      225.24      239.43     18.91 o
  -9   4   6        2.11       -1.75      6.06 o
  -8   4   6      454.27      475.78     20.67 o
  -7   4   6       82.00       91.17     14.92 o
  -6   4   6      648.21      644.07     12.74 o
  -5   4   6       16.82       16.64      4.95 o
  -4   4   6     4073.03     4324.56     50.41 o
  -3   4   6      298.40      323.56      6.22 o
  -2   4   6      523.68      508.48      9.20 o
  -1   4   6     2447.63     2564.32     23.32 o
   0   4   6     2238.92     2160.53     20.65 o
   1   4   6      545.17      520.60      7.99 o
   2   4   6      164.41      150.35      4.99 o
   3   4   6     1632.41     1614.38     22.80 o
   4   4   6     1267.54     1227.76     17.68 o
   5   4   6      517.29      512.93     11.29 o
   6   4   6      242.77      268.90     10.01 o
 -12   5   6      159.98      140.24     12.25 o
 -11   5   6        7.09       13.59      6.10 o
 -10   5   6      363.58      361.19     14.69 o
  -9   5   6     1601.04     1561.84     48.63 o
  -8   5   6      192.83      190.18     14.96 o
  -7   5   6      441.91      453.29     16.35 o
  -6   5   6      845.65      858.68     15.29 o
  -5   5   6       13.30       12.37      2.40 o
  -4   5   6      759.30      782.89     11.87 o
  -3   5   6     2817.75     2883.57     32.14 o
  -2   5   6     2295.50     2228.48     23.57 o
  -1   5   6      797.79      837.86     11.83 o
   0   5   6       89.37      165.11      5.69 o
   1   5   6     2932.50     2962.90     27.68 o
   2   5   6      268.27      277.73      7.19 o
   3   5   6        2.54       -4.35      3.22 o
   4   5   6      700.30      687.07     14.80 o
   5   5   6      327.85      336.51     12.80 o
   6   5   6      508.04      533.27     16.65 o
 -12   6   6       39.54       48.71     13.19 o
 -11   6   6        9.92       25.16      9.36 o
 -10   6   6       48.60       38.74     10.35 o
  -9   6   6     1180.57     1285.32     43.03 o
  -8   6   6      252.37      258.67     11.56 o
  -7   6   6       66.44       62.76      7.90 o
  -6   6   6       60.93       55.62      6.05 o
  -5   6   6      395.53      474.57     25.33 o
  -4   6   6     1289.38     1307.33     32.87 o
  -3   6   6     1672.44     1574.63     20.26 o
  -2   6   6      445.96      447.63      8.32 o
  -1   6   6        0.13        1.38      2.04 o
   0   6   6      933.18      951.38     13.60 o
   1   6   6       50.08       51.62      5.64 o
   2   6   6      321.70      307.93      9.18 o
   3   6   6      182.88      184.82      9.31 o
   4   6   6        0.82       -1.66      4.22 o
   5   6   6      507.78      492.90     22.06 o
 -12   7   6       62.49       86.06     15.57 o
 -11   7   6       17.26        9.43      8.82 o
 -10   7   6       15.24       -6.90      6.37 o
  -9   7   6      623.70      609.79     27.92 o
  -8   7   6        3.04        9.77      4.49 o
  -7   7   6      381.86      388.04     14.15 o
  -6   7   6      179.67      191.87     17.30 o
  -5   7   6      921.80      946.87     17.47 o
  -4   7   6      312.27      321.95     24.63 o
  -3   7   6        3.76        2.40      2.23 o
  -2   7   6      582.21      585.53     14.43 o
  -1   7   6       69.74       67.50      4.10 o
   0   7   6      100.52      111.36      6.44 o
   1   7   6        2.25        6.49      3.28 o
   2   7   6        8.46        4.51      3.32 o
   3   7   6        9.64       10.73      5.12 o
   4   7   6        2.99       11.51      6.44 o
   5   7   6      131.16      158.60     10.67 o
 -11   8   6        0.73       -1.46      7.29 o
 -10   8   6        9.45       26.31      9.05 o
  -9   8   6      243.15      266.21     12.83 o
  -8   8   6      494.21      510.60     17.08 o
  -7   8   6      585.34      576.93     46.33 o
  -6   8   6        0.24        0.24      3.91 o
  -5   8   6      107.86      107.21      6.31 o
  -4   8   6       85.80       84.40      5.98 o
  -3   8   6      768.79      775.60     13.36 o
  -2   8   6      487.60      500.73      9.62 o
  -1   8   6      581.97      591.69     10.80 o
   0   8   6        7.78       10.13      4.39 o
   1   8   6      727.39      754.92     22.71 o
   2   8   6      483.36      481.33     20.12 o
   3   8   6        0.31        0.37      3.91 o
   4   8   6       23.69       23.81      7.67 o
 -11   9   6       95.05       91.51     14.80 o
 -10   9   6        0.47       -2.07      6.37 o
  -9   9   6      596.07      621.03     21.55 o
  -8   9   6       49.01       63.37      7.87 o
  -7   9   6        3.02        3.38      4.28 o
  -6   9   6      112.01      107.57      8.80 o
  -5   9   6       65.88       71.58     11.02 o
  -4   9   6      540.27      512.09     13.19 o
  -3   9   6      812.55      812.25     17.45 o
  -2   9   6       39.69       33.88      3.70 o
  -1   9   6      560.06      528.07     12.17 o
   0   9   6      324.98      315.52     14.29 o
   1   9   6      102.54      107.65      6.91 o
   2   9   6       46.14       36.21      5.14 o
   3   9   6        1.26       -5.83      5.34 o
 -11  10   6       37.39       30.07     10.74 o
 -10  10   6       50.03       32.68     10.05 o
  -9  10   6        8.31       19.63      8.05 o
  -8  10   6      107.14       78.75      8.65 o
  -7  10   6       90.27       95.51      9.03 o
  -6  10   6        5.30        4.88      4.40 o
  -5  10   6       98.01       93.86     11.78 o
  -4  10   6       16.09       19.27      4.53 o
  -3  10   6      162.61      147.29      8.20 o
  -2  10   6      762.21      754.61     18.16 o
  -1  10   6       89.91       75.19      5.83 o
   0  10   6       55.91       58.30      5.53 o
   1  10   6       77.45       69.24      6.21 o
   2  10   6      320.49      350.62     11.58 o
 -10  11   6        0.05       -1.69      7.36 o
  -9  11   6        0.73       -1.72      9.01 o
  -8  11   6      811.82      757.33     28.23 o
  -7  11   6      130.90      133.86     10.71 o
  -6  11   6       10.46        8.56      4.98 o
  -5  11   6        2.83        0.00      5.98 o
  -4  11   6     1893.49     1925.84     34.40 o
  -3  11   6      443.57      472.56     14.16 o
  -2  11   6        5.58        2.54      5.35 o
  -1  11   6       28.93       18.89      5.17 o
   0  11   6       61.56       80.91     10.30 o
   1  11   6      232.65      232.73     10.08 o
 -10  12   6        4.67        9.59      8.36 o
  -9  12   6       19.14       19.71      6.67 o
  -8  12   6      424.98      427.43     18.64 o
  -7  12   6       29.26       34.98      7.14 o
  -6  12   6       43.51       50.12      8.17 o
  -5  12   6       72.88       68.32      8.79 o
  -4  12   6      997.36     1072.17     22.73 o
  -3  12   6        4.41       -0.49      4.10 o
  -2  12   6       99.01      110.36     12.16 o
  -1  12   6       37.89       36.71      6.14 o
   0  12   6      183.24      206.14     11.51 o
  -9  13   6       14.72       31.82      7.71 o
  -8  13   6        4.67        0.84      5.38 o
  -7  13   6       38.94       41.59      7.91 o
  -6  13   6      225.88      225.48     14.19 o
  -5  13   6      144.94      123.91     11.44 o
  -4  13   6       17.44       20.56      6.63 o
  -3  13   6      303.68      292.45     12.39 o
  -2  13   6      152.02      162.24     10.41 o
  -7  14   6      240.10      229.65     15.00 o
  -6  14   6        4.53        8.07      6.01 o
  -5  14   6       31.56       19.94      6.97 o
  -4  14   6      157.58      177.64     13.72 o
   4 -17   7       15.14       18.95      9.66 o
   0 -16   7        0.59       -4.68      7.52 o
   1 -16   7        1.89       -0.15      7.52 o
   2 -16   7      220.49      212.47     18.26 o
   3 -16   7      296.94      321.58     14.73 o
   4 -16   7        0.09       -0.92      6.52 o
   5 -16   7       51.89       56.30     11.97 o
   6 -16   7      153.81      158.01     17.95 o
   7 -16   7      162.42      149.57     18.10 o
  -2 -15   7       84.04       68.37      9.73 o
  -1 -15   7       29.91       36.34      7.53 o
   0 -15   7       10.95       12.75      5.92 o
   1 -15   7      689.09      675.49     20.80 o
   2 -15   7      248.86      247.31     13.96 o
   3 -15   7       67.85       60.38      7.84 o
   4 -15   7       33.61       16.11      7.90 o
   5 -15   7      704.11      647.53     29.91 o
   6 -15   7      403.21      366.03     23.47 o
   7 -15   7       18.66        4.83      7.98 o
  -3 -14   7       10.48       20.10     10.05 o
  -2 -14   7      109.20      102.97     10.19 o
  -1 -14   7       25.72       34.03      7.44 o
   0 -14   7        3.31        7.42      6.56 o
   1 -14   7      567.78      571.67     19.04 o
   2 -14   7        3.35       15.66      5.11 o
   3 -14   7      414.42      412.50     15.08 o
   4 -14   7      362.98      386.66     21.86 o
   5 -14   7      219.99      234.10     17.57 o
   6 -14   7       24.89       29.57      6.59 o
   7 -14   7      141.64      147.81     12.81 o
   8 -14   7        8.42        9.89      5.50 o
  -4 -13   7      164.62      168.24     18.22 o
  -3 -13   7      259.52      290.39     14.61 o
  -2 -13   7      476.70      457.14     14.19 o
  -1 -13   7       86.66       97.76      7.84 o
   0 -13   7       23.83       22.97      5.85 o
   1 -13   7      304.19      310.00     12.34 o
   2 -13   7      849.98      872.95     20.14 o
   3 -13   7       17.80       24.65      5.54 o
   4 -13   7      468.43      477.75     30.22 o
   5 -13   7        1.96        6.44      4.60 o
   6 -13   7       60.58       71.72      8.13 o
   7 -13   7      342.74      337.25     14.60 o
   8 -13   7      271.70      267.58     16.84 o
   9 -13   7        7.39        6.82      6.44 o
  -5 -12   7       34.76       40.50      9.71 o
  -4 -12   7      341.67      338.30     34.21 o
  -3 -12   7      579.66      637.79     20.42 o
  -2 -12   7      124.36      137.78      8.23 o
  -1 -12   7      142.80      130.24     11.81 o
   0 -12   7      115.47      137.21      6.80 o
   1 -12   7      973.32      961.08     19.20 o
   2 -12   7       70.15       70.22      5.51 o
   3 -12   7      897.65      909.11     17.56 o
   4 -12   7      138.39      145.92      7.39 o
   5 -12   7      300.74      316.40     12.96 o
   6 -12   7      426.75      443.75     16.05 o
   7 -12   7       72.62      107.46      9.67 o
   8 -12   7        9.14        2.57      4.93 o
   9 -12   7       51.82       39.89      7.63 o
  -6 -11   7       17.66       17.46      5.77 o
  -5 -11   7       88.51       78.57      7.77 o
  -4 -11   7        3.78        0.03      5.13 o
  -3 -11   7       96.74      135.20     10.16 o
  -2 -11   7      622.28      666.93     15.83 o
  -1 -11   7      103.41      102.25      6.67 o
   0 -11   7       17.67       14.03      3.59 o
   1 -11   7       58.20       52.62      4.94 o
   2 -11   7        3.69       16.57      4.37 o
   3 -11   7     2128.24     2158.28     54.80 o
   4 -11   7        2.91        1.61      2.94 o
   5 -11   7      294.77      298.82     12.55 o
   6 -11   7       43.82       49.24      6.78 o
   7 -11   7     1063.79     1072.37     26.87 o
   8 -11   7        5.11        6.68      5.56 o
   9 -11   7        4.80        2.28      4.31 o
  -6 -10   7      329.59      320.32     12.81 o
  -5 -10   7      491.44      477.83     14.58 o
  -4 -10   7      127.31      136.47      8.28 o
  -3 -10   7      182.95      199.51     11.13 o
  -2 -10   7      138.34      142.34      7.44 o
  -1 -10   7     1210.60     1160.74     19.30 o
   0 -10   7      130.91      136.75     13.01 o
   1 -10   7      972.18      990.47     17.54 o
   2 -10   7     2861.01     2917.13     47.35 o
   3 -10   7      680.14      697.10     14.32 o
   4 -10   7       36.74       34.98      4.13 o
   5 -10   7       21.08       13.37      4.46 o
   6 -10   7      629.42      590.45     18.18 o
   7 -10   7      391.95      375.40     22.32 o
   8 -10   7       66.89       46.57      7.45 o
   9 -10   7       19.74        7.59      4.94 o
  -7  -9   7       27.83       34.35      6.33 o
  -6  -9   7      401.56      400.03     15.03 o
  -5  -9   7      209.42      217.83      9.89 o
  -4  -9   7       16.86       17.03      4.23 o
  -3  -9   7     1061.22      999.64     26.88 o
  -2  -9   7        9.46        8.46      3.55 o
  -1  -9   7      707.77      721.58     12.88 o
   0  -9   7      238.30      225.03      7.62 o
   1  -9   7     3186.46     3347.61     51.91 o
   2  -9   7      626.18      664.22     13.25 o
   3  -9   7      240.63      248.17      7.91 o
   4  -9   7      723.36      698.87     19.33 o
   5  -9   7       96.70       98.05      8.44 o
   6  -9   7      141.12      150.61      9.65 o
   7  -9   7       24.88       23.68      5.64 o
   8  -9   7      211.27      210.31     10.26 o
   9  -9   7       48.46       42.95      9.37 o
  -8  -8   7       64.36       53.84      7.21 o
  -7  -8   7      359.98      372.14     13.29 o
  -6  -8   7      416.93      416.74     13.49 o
  -5  -8   7      129.19      116.09      7.63 o
  -4  -8   7       29.99       32.78      4.82 o
  -3  -8   7      124.69      193.34     10.00 o
  -2  -8   7     1528.55     1634.32     27.72 o
  -1  -8   7     1256.16     1215.31     19.35 o
   0  -8   7      143.10      144.55     15.00 o
   1  -8   7      100.39      106.46      9.43 o
   2  -8   7     2489.08     2694.69     35.14 o
   3  -8   7     1058.71     1043.50     17.42 o
   4  -8   7      515.50      498.52     24.68 o
   5  -8   7        0.69        1.35      3.52 o
   6  -8   7      225.54      214.90      9.04 o
   7  -8   7      107.38      116.57      7.68 o
   8  -8   7      476.63      478.16     16.04 o
   9  -8   7       56.44       54.10      6.96 o
  -8  -7   7       22.03       27.05      5.69 o
  -7  -7   7      200.11      202.46     14.89 o
  -6  -7   7      279.71      256.45     10.45 o
  -5  -7   7      965.44      923.22     18.95 o
  -4  -7   7        4.35        4.69      3.29 o
  -3  -7   7     2593.27     2607.75     36.09 o
  -2  -7   7      638.82      656.43     10.84 o
  -1  -7   7      154.33      124.29      6.45 o
   0  -7   7        0.11        0.61      2.32 o
   1  -7   7     3889.72     4029.93     58.79 o
   2  -7   7     3207.04     3223.42     40.18 o
   3  -7   7     1705.12     1603.24     29.06 o
   4  -7   7        5.11        2.25      2.02 o
   5  -7   7      360.16      343.91     17.29 o
   6  -7   7      518.92      525.64     13.65 o
   7  -7   7      108.41      117.59     15.71 o
   8  -7   7      237.28      232.57     16.22 o
   9  -7   7        0.01        1.98      4.49 o
  -9  -6   7       53.07       63.19      8.20 o
  -8  -6   7      314.82      299.21     11.99 o
  -7  -6   7       44.56       42.62      5.54 o
  -6  -6   7      144.92      126.26      7.58 o
  -5  -6   7      181.56      212.78     14.05 o
  -4  -6   7       49.49       52.39      4.90 o
  -3  -6   7       16.89       74.63      6.90 o
  -2  -6   7      653.09      668.73     13.01 o
  -1  -6   7      883.88      862.45     13.94 o
   0  -6   7      573.85      635.71     11.28 o
   1  -6   7      877.61      858.92     12.20 o
   2  -6   7       16.99       35.94      2.97 o
   3  -6   7      183.64      197.41      5.06 o
   4  -6   7      372.55      379.16      8.64 o
   5  -6   7       54.62       52.84      4.25 o
   6  -6   7      484.07      530.24     11.50 o
   7  -6   7       39.18       50.67      4.88 o
   8  -6   7     1174.90     1159.17     19.88 o
   9  -6   7        0.42       -0.15      8.25 o
  -9  -5   7       10.86       10.78      5.04 o
  -8  -5   7        1.26        0.99      4.12 o
  -7  -5   7      189.88      213.70      9.52 o
  -6  -5   7      975.63      912.00     19.07 o
  -5  -5   7      263.97      266.81      9.11 o
  -4  -5   7     1037.62     1075.05     15.55 o
  -3  -5   7     3323.67     3335.33     31.92 o
  -2  -5   7      448.31      383.44      9.11 o
  -1  -5   7     1082.47     1074.43     20.20 o
   0  -5   7      937.18      988.56     14.72 o
   1  -5   7        3.81        9.79      3.14 o
   2  -5   7     2901.96     2897.88     39.87 o
   3  -5   7      986.91      936.10     12.18 o
   4  -5   7      294.06      275.27      5.59 o
   5  -5   7       26.93       33.16      3.16 o
   6  -5   7     1156.25     1163.12     18.47 o
   7  -5   7        8.64        9.74      3.57 o
   8  -5   7      494.04      528.12     12.80 o
   9  -5   7        9.41       14.02      6.89 o
 -10  -4   7        0.36       -1.96      4.55 o
  -9  -4   7       53.62       57.60      6.74 o
  -8  -4   7      156.92      155.48      8.73 o
  -7  -4   7      842.92      833.22     18.10 o
  -6  -4   7      435.29      452.07     12.11 o
  -5  -4   7      396.06      403.62     14.45 o
  -4  -4   7      585.90      601.89     10.51 o
  -3  -4   7     3702.29     3550.56     37.16 o
  -2  -4   7     7020.74     7129.10     81.96 o
  -1  -4   7      149.11      127.07      4.35 o
   0  -4   7       27.60       41.73      3.48 o
   1  -4   7     1135.37     1050.54     14.64 o
   2  -4   7     1388.87     1404.13     18.57 o
   3  -4   7      136.84      132.20      4.27 o
   4  -4   7       33.45       36.48      2.63 o
   5  -4   7      422.27      411.56      7.91 o
   6  -4   7      256.78      258.26      8.18 o
   7  -4   7       86.26       85.31      6.81 o
   8  -4   7       97.39       92.10     11.44 o
   9  -4   7       13.06       15.60      5.21 o
 -10  -3   7       78.84       90.50      8.50 o
  -9  -3   7        1.68       -1.86      4.01 o
  -8  -3   7      383.33      373.40     16.00 o
  -7  -3   7       87.38       88.16      6.37 o
  -6  -3   7      593.90      549.68     13.06 o
  -5  -3   7      494.59      482.73      9.50 o
  -4  -3   7      867.81      912.05     11.30 o
  -3  -3   7       55.49       85.76      5.10 o
  -2  -3   7      577.18      543.38      9.76 o
  -1  -3   7     5269.57     5255.64     75.13 o
   0  -3   7       69.04       91.16      8.69 o
   1  -3   7      355.96      377.44      7.66 o
   2  -3   7      103.54      166.43      3.88 o
   3  -3   7      930.44      888.56     11.84 o
   4  -3   7      509.41      511.68      8.98 o
   5  -3   7       35.44       32.62      3.26 o
   6  -3   7        0.58        0.54      2.82 o
   7  -3   7      170.39      200.69     11.02 o
   8  -3   7        1.96        2.46      4.19 o
   9  -3   7       58.38       62.00      9.25 o
 -10  -2   7      103.97      123.69      8.79 o
  -9  -2   7      158.80      152.03      8.81 o
  -8  -2   7      218.83      212.44      9.10 o
  -7  -2   7       65.65       65.88      5.93 o
  -6  -2   7      173.05      163.54      5.85 o
  -5  -2   7      380.75      360.70      9.70 o
  -4  -2   7      210.52      225.85      5.36 o
  -3  -2   7     2177.63     2340.22     25.76 o
  -2  -2   7     5542.79     5523.47     63.12 o
  -1  -2   7      243.02      241.14      8.30 o
   0  -2   7      104.04      136.69      4.69 o
   1  -2   7      343.85      348.30      6.56 o
   2  -2   7     2629.84     2646.23     24.07 o
   3  -2   7       36.28       31.80      3.06 o
   4  -2   7      127.75      141.05      6.62 o
   5  -2   7        6.74        4.56      2.48 o
   6  -2   7      310.32      327.74      8.17 o
   7  -2   7      643.55      693.34     26.63 o
   8  -2   7        1.60        6.89      7.10 o
 -11  -1   7       45.84       44.68      8.45 o
 -10  -1   7       78.95       78.29      9.61 o
  -9  -1   7      417.49      355.16     11.83 o
  -8  -1   7       75.40       82.32      6.29 o
  -7  -1   7        5.73        8.80      2.77 o
  -6  -1   7       88.13       86.36      4.48 o
  -5  -1   7      856.06      896.67     11.51 o
  -4  -1   7     1104.65     1105.86     14.52 o
  -3  -1   7      774.16      758.55     10.89 o
  -2  -1   7     1026.05     1033.46     30.94 o
  -1  -1   7      264.47      244.67      6.83 o
   0  -1   7       10.45       14.45      1.94 o
   1  -1   7      583.16      491.47      8.05 o
   2  -1   7      470.76      450.07      6.94 o
   3  -1   7      756.00      679.01      9.46 o
   4  -1   7      140.50      134.62      7.04 o
   5  -1   7       26.71       18.75      2.71 o
   6  -1   7      441.79      455.50     11.37 o
   7  -1   7      247.60      248.12     10.85 o
   8  -1   7       86.12       77.26      9.54 o
 -11   0   7      218.94      254.36     15.11 o
 -10   0   7      222.84      218.52     13.33 o
  -9   0   7       19.66       24.43      7.29 o
  -8   0   7      393.08      403.69     11.55 o
  -7   0   7      406.65      412.38     12.92 o
  -6   0   7      646.38      624.62     13.04 o
  -5   0   7     1367.18     1387.08     17.74 o
  -4   0   7     2058.10     2084.97     23.89 o
  -3   0   7       14.01       36.51      6.06 o
  -2   0   7     7382.69     7268.08     82.12 o
  -1   0   7     5663.59     5720.53     46.45 o
   0   0   7      295.95      303.81      5.11 o
   1   0   7       87.30       94.45      3.73 o
   2   0   7      313.53      421.97     10.30 o
   3   0   7     1467.63     1427.60     15.83 o
   4   0   7     1087.03     1050.22     13.39 o
   5   0   7        0.37       -1.43      2.48 o
   6   0   7       22.33       24.80      4.15 o
   7   0   7      330.85      340.50     14.88 o
   8   0   7       90.68       97.90     10.68 o
 -11   1   7      234.27      234.64     14.39 o
 -10   1   7       73.48       76.59      9.08 o
  -9   1   7      269.39      275.94     12.85 o
  -8   1   7      874.11      951.64     26.69 o
  -7   1   7     1650.55     1674.60     23.83 o
  -6   1   7      682.73      691.52     10.28 o
  -5   1   7       89.35       88.45      4.20 o
  -4   1   7     1461.75     1457.83     21.11 o
  -3   1   7     3103.75     3244.83     40.00 o
  -2   1   7     2482.06     2481.68     24.62 o
  -1   1   7       37.88       65.55      2.76 o
   0   1   7       84.94       95.29      3.17 o
   1   1   7     4139.96     4164.86     35.79 o
   2   1   7     3642.40     3777.46     36.92 o
   3   1   7      604.91      589.26      9.09 o
   4   1   7      213.41      216.77      8.01 o
   5   1   7      361.22      355.76      8.81 o
   6   1   7      225.59      221.94      8.00 o
   7   1   7      270.31      306.73     12.17 o
 -11   2   7        7.53        7.87      5.92 o
 -10   2   7      103.64      105.96     21.25 o
  -9   2   7     1088.60     1106.41     26.82 o
  -8   2   7     3055.06     3005.65     91.09 o
  -7   2   7     1010.03     1043.92     18.06 o
  -6   2   7       70.08       61.61      4.08 o
  -5   2   7      477.70      463.61     10.36 o
  -4   2   7     1751.49     1741.20     20.97 o
  -3   2   7      301.21      277.57      5.55 o
  -2   2   7     1797.38     1838.16     19.53 o
  -1   2   7      417.78      504.56      7.14 o
   0   2   7        5.05       10.20      1.73 o
   1   2   7     1944.44     1952.59     19.36 o
   2   2   7      394.01      427.51      8.28 o
   3   2   7       86.64       88.00      4.06 o
   4   2   7        0.90       -0.13      2.48 o
   5   2   7       18.63       13.54      3.34 o
   6   2   7        0.96       -0.49      3.08 o
   7   2   7       49.11       60.29      7.17 o
 -11   3   7      334.42      355.12     16.44 o
 -10   3   7      257.16      274.03     13.58 o
  -9   3   7       33.53       23.07      5.86 o
  -7   3   7     1683.09     1665.89     43.18 o
  -6   3   7      841.33      834.86     14.72 o
  -5   3   7     1597.28     1673.03     23.90 o
  -4   3   7      192.73      194.34      5.41 o
  -3   3   7       52.55      200.73     10.20 o
  -2   3   7     1939.32     1729.13     18.99 o
  -1   3   7     3156.95     3188.64     28.25 o
   0   3   7      213.53      191.16      4.63 o
   1   3   7      297.89      327.70     11.07 o
   2   3   7     1905.40     1989.83     22.65 o
   3   3   7     1344.21     1353.75     20.37 o
   4   3   7      119.76      124.42      5.85 o
   5   3   7      105.19       96.68      5.82 o
   6   3   7       55.96       64.27      6.13 o
 -11   4   7       74.50       64.32     11.05 o
 -10   4   7       86.61       80.14     13.12 o
  -9   4   7       79.36       90.71      9.17 o
  -8   4   7     1438.17     1398.00     43.11 o
  -7   4   7     1034.32     1067.95     18.75 o
  -6   4   7      465.05      453.81     16.17 o
  -5   4   7       15.71       15.22      2.78 o
  -4   4   7     1008.89     1035.35     27.64 o
  -3   4   7     4614.09     4545.80     39.55 o
  -2   4   7      983.46     1001.42     16.18 o
  -1   4   7       60.54       71.01      3.01 o
   0   4   7       44.06       46.03      2.81 o
   1   4   7     1670.33     1636.30     21.86 o
   2   4   7      237.77      229.64      6.67 o
   3   4   7     1018.10     1031.13     17.51 o
   4   4   7      155.96      141.24      6.38 o
   5   4   7      349.12      361.65      9.87 o
   6   4   7      136.84      151.59     10.16 o
 -11   5   7      151.38      141.23     11.17 o
 -10   5   7       12.31        6.35      5.09 o
  -9   5   7      397.75      400.93     22.47 o
  -8   5   7     1116.66     1141.92     27.71 o
  -7   5   7       95.90      102.00     11.20 o
  -6   5   7       12.81        5.70      3.60 o
  -5   5   7      829.39      847.63     15.78 o
  -4   5   7     1307.77     1305.07     17.54 o
  -3   5   7     1412.68     1367.63     16.60 o
  -2   5   7      202.80      209.47      5.72 o
  -1   5   7     2974.91     2840.55     29.62 o
   0   5   7      839.39      773.75     11.98 o
   1   5   7      494.38      477.54      9.38 o
   2   5   7      163.81      173.99      7.31 o
   3   5   7      184.39      182.00      9.25 o
   4   5   7      514.54      530.55     13.36 o
   5   5   7       86.59       80.80      8.17 o
 -11   6   7       80.95       84.91     14.27 o
 -10   6   7      144.56      120.42     14.88 o
  -9   6   7      150.21      176.72     16.03 o
  -8   6   7      121.10      118.26     10.05 o
  -7   6   7       22.03       28.55      5.05 o
  -6   6   7      940.55      922.19     21.85 o
  -5   6   7      177.51      188.72      7.41 o
  -4   6   7       41.34       50.11      4.51 o
  -3   6   7     1225.67     1267.12     16.13 o
  -2   6   7     2806.68     2751.27     29.05 o
  -1   6   7      485.12      476.13      9.17 o
   0   6   7      163.99      169.88      5.96 o
   1   6   7       33.64       51.12      4.78 o
   2   6   7      485.11      539.66     12.74 o
   3   6   7     1002.03      996.53     22.15 o
   4   6   7       70.21       68.36      6.45 o
   5   6   7       14.57       17.76      5.76 o
 -11   7   7      132.71      111.68     15.80 o
 -10   7   7        8.40        5.06      7.06 o
  -9   7   7       53.70       38.72      6.59 o
  -8   7   7        9.00       23.87      5.45 o
  -7   7   7      283.18      284.33     12.34 o
  -6   7   7        0.20        2.41      2.95 o
  -5   7   7       35.38       32.48      4.30 o
  -4   7   7        0.47        0.78      2.88 o
  -3   7   7     1735.69     1738.87     20.87 o
  -2   7   7       22.70       22.84      3.15 o
  -1   7   7      241.38      229.45      6.77 o
   0   7   7      365.01      378.41     11.96 o
   1   7   7      475.33      450.78     11.46 o
   2   7   7      163.68      161.27      7.82 o
   3   7   7       15.12       11.54      4.85 o
   4   7   7        1.10       -1.12      4.61 o
 -11   8   7       91.95       99.64     15.57 o
 -10   8   7      416.02      394.79     24.24 o
  -9   8   7      103.73       82.06      8.68 o
  -8   8   7        9.32       30.77      7.63 o
  -7   8   7      132.59      129.02     17.18 o
  -6   8   7     1089.63     1071.10     25.66 o
  -5   8   7       27.40       21.60      4.18 o
  -4   8   7       92.33       86.48      6.44 o
  -3   8   7       93.70      122.93      6.17 o
  -2   8   7      134.90      165.73      5.98 o
  -1   8   7      723.66      690.13     17.53 o
   0   8   7       16.82       11.25      3.63 o
   1   8   7        1.36        6.57      3.52 o
   2   8   7       43.75       58.87      9.44 o
   3   8   7      257.08      263.75     11.81 o
 -11   9   7      495.24      548.28     29.61 o
 -10   9   7        0.64       16.34      8.90 o
  -9   9   7      131.87      107.55     20.10 o
  -8   9   7      726.56      692.74     21.37 o
  -7   9   7      485.06      531.61     17.76 o
  -6   9   7      347.29      364.03     14.59 o
  -5   9   7      120.85      110.54      7.06 o
  -4   9   7       67.74       53.38      5.63 o
  -3   9   7      339.74      356.17      9.91 o
  -2   9   7     1639.31     1619.40     21.03 o
  -1   9   7      295.53      305.76     12.40 o
   0   9   7        0.14       -4.02      3.00 o
   1   9   7      404.51      427.52     12.21 o
   2   9   7      211.87      237.63      9.95 o
 -11  10   7        7.69        3.53      8.67 o
 -10  10   7       26.32       29.50      6.85 o
  -9  10   7        1.96       -0.60      4.77 o
  -8  10   7      148.69      187.16     12.07 o
  -7  10   7      407.42      410.71     16.26 o
  -6  10   7      175.91      186.96     11.64 o
  -5  10   7      236.97      222.85      9.44 o
  -4  10   7        0.48        4.87      3.87 o
  -3  10   7     1349.60     1373.47     21.94 o
  -2  10   7        3.78        3.00      3.55 o
  -1  10   7        6.00        7.63      3.69 o
   0  10   7        9.25        9.08      4.30 o
   1  10   7      177.19      173.52     11.62 o
 -10  11   7      154.02      162.65     22.36 o
  -9  11   7        0.02        2.64      5.29 o
  -8  11   7       16.94       22.58      6.81 o
  -7  11   7       66.87       72.47     15.53 o
  -6  11   7      719.16      724.79     22.53 o
  -5  11   7       88.03       73.57      8.83 o
  -4  11   7        2.94        2.63      3.94 o
  -3  11   7       91.98      107.72      6.87 o
  -2  11   7      274.26      283.62     11.78 o
  -1  11   7      163.43      170.51     10.05 o
   0  11   7       21.35       24.18      4.86 o
  -9  12   7        0.58       -2.93      4.92 o
  -8  12   7      248.22      244.35     14.41 o
  -7  12   7      583.92      605.26     35.40 o
  -6  12   7      114.34      106.92     10.71 o
  -5  12   7       33.12       30.71      6.99 o
  -4  12   7      266.52      251.11     13.51 o
  -3  12   7      307.67      305.56     12.79 o
  -2  12   7      156.43      145.19     17.23 o
  -1  12   7        0.99        3.55      5.65 o
  -8  13   7       45.41       25.77      7.35 o
  -7  13   7        7.05        5.12      5.61 o
  -6  13   7       23.14       23.08      6.96 o
  -5  13   7      161.55      176.63     19.94 o
  -4  13   7      275.19      274.59     12.16 o
  -3  13   7       10.86        2.88      4.54 o
   0 -16   8       81.18       93.89     14.34 o
   3 -16   8        0.46       10.82      8.13 o
   4 -16   8      855.32      908.02     36.51 o
   5 -16   8        5.07       10.05      8.59 o
   6 -16   8       15.99       16.11      8.97 o
  -2 -15   8      160.07      145.20     17.41 o
  -1 -15   8      127.01      157.10     21.94 o
   0 -15   8      100.91      130.50     10.76 o
   1 -15   8       24.97       18.41      8.67 o
   2 -15   8      232.75      254.43     17.95 o
   3 -15   8       41.14       32.52      9.51 o
   4 -15   8      881.56      902.11     35.28 o
   5 -15   8        0.15       -2.61      6.98 o
   6 -15   8       10.34        7.67      8.05 o
   7 -15   8       89.97      103.93     15.49 o
  -3 -14   8      143.36      150.98     23.43 o
  -2 -14   8       81.76      108.37      8.67 o
  -1 -14   8        9.33       11.28      4.72 o
   0 -14   8        1.94        7.31      4.14 o
   1 -14   8      130.70      159.84     10.44 o
   2 -14   8      530.26      548.75     32.64 o
   3 -14   8       24.54       29.99      8.90 o
   4 -14   8        0.33       12.35      7.52 o
   5 -14   8       20.44       23.18      8.44 o
   6 -14   8       48.73       44.48      7.58 o
   7 -14   8       94.22       96.44      9.96 o
   8 -14   8        2.80       12.77      6.18 o
  -4 -13   8        1.38       -1.22      4.34 o
  -3 -13   8      202.76      215.67     19.71 o
  -2 -13   8       90.07      103.01      9.20 o
  -1 -13   8      488.73      500.95     14.50 o
   0 -13   8      133.44      146.70      8.09 o
   1 -13   8      175.28      178.06     10.05 o
   2 -13   8       93.24       73.64      7.59 o
   3 -13   8      187.94      163.04      9.75 o
   4 -13   8      279.05      317.32     19.41 o
   5 -13   8        7.11        3.20      6.52 o
   6 -13   8       64.55       63.59      8.31 o
   7 -13   8        1.85        1.60      4.90 o
   8 -13   8      339.68      364.85     16.63 o
  -5 -12   8       34.85       21.92      5.74 o
  -4 -12   8        0.29        1.41      4.40 o
  -3 -12   8       13.75       21.24      8.32 o
  -2 -12   8      959.66      996.92     20.93 o
  -1 -12   8      432.25      437.78     12.80 o
   0 -12   8      254.10      260.34      8.40 o
   1 -12   8       62.84       46.63      6.76 o
   2 -12   8     1999.21     2055.74     38.31 o
   3 -12   8      300.06      281.35     18.10 o
   4 -12   8        6.17        5.86      8.17 o
   5 -12   8        8.17        7.68      4.58 o
   6 -12   8       53.80       45.78     11.12 o
   7 -12   8      223.12      219.84     12.84 o
   8 -12   8      409.51      431.84     17.49 o
  -6 -11   8       81.91       81.90      8.32 o
  -5 -11   8       95.20      117.61     10.35 o
  -4 -11   8      177.29      165.45      9.39 o
  -3 -11   8      367.83      374.45     15.18 o
  -2 -11   8       38.56       41.83      5.28 o
  -1 -11   8       76.77       88.97      7.23 o
   0 -11   8       11.55       12.38      3.61 o
   1 -11   8      166.81      164.55      7.29 o
   2 -11   8      676.47      685.81     26.39 o
   3 -11   8       19.91       27.84      7.59 o
   4 -11   8      219.78      179.75     10.14 o
   5 -11   8       18.10       23.48      5.55 o
   6 -11   8      315.67      287.47     13.35 o
   7 -11   8       44.61       43.21      7.43 o
   8 -11   8       25.46       39.74      7.34 o
   9 -11   8      163.06      177.33     15.47 o
  -6 -10   8     1341.72     1331.74     26.89 o
  -5 -10   8      298.90      325.33     12.23 o
  -4 -10   8       41.15       50.15      6.20 o
  -3 -10   8      145.02      140.87      9.87 o
  -2 -10   8        3.56        1.54      4.76 o
  -1 -10   8      144.40      153.53      6.27 o
   0 -10   8     2660.35     2728.76     37.16 o
   1 -10   8       11.56        3.22      5.60 o
   2 -10   8      426.31      400.24     19.71 o
   3 -10   8     2280.42     2264.73     40.80 o
   4 -10   8      155.94      171.76      9.77 o
   5 -10   8        0.32       -0.29      3.76 o
   6 -10   8       33.52       38.66      6.51 o
   7 -10   8      117.35      119.61      8.43 o
   8 -10   8      170.62      197.73     18.89 o
   9 -10   8      266.66      284.70     12.42 o
  -7  -9   8      141.96      137.49      9.66 o
  -6  -9   8      111.91      103.00      8.11 o
  -5  -9   8      198.16      195.35      9.77 o
  -4  -9   8      164.23      159.81      8.39 o
  -3  -9   8       44.29       37.31      6.30 o
  -2  -9   8     2650.71     2638.18     36.52 o
  -1  -9   8      962.24      969.08     17.35 o
   0  -9   8      735.45      788.57     17.91 o
   1  -9   8      268.40      265.85     14.96 o
   2  -9   8     2213.45     2195.87     38.94 o
   3  -9   8     1552.56     1602.68     31.42 o
   4  -9   8      294.60      350.91     12.96 o
   5  -9   8        8.05        7.95      4.14 o
   6  -9   8       70.14       58.71      7.11 o
   7  -9   8      134.38      138.97      8.63 o
   8  -9   8      266.15      279.42     11.48 o
   9  -9   8       93.26      122.39     11.04 o
  -8  -8   8        8.82       12.23      5.51 o
  -7  -8   8       22.08       10.12      5.02 o
  -6  -8   8      103.98      148.96      8.99 o
  -5  -8   8      900.21      928.56     20.54 o
  -4  -8   8       13.70       22.08      4.33 o
  -3  -8   8      912.36      931.41     18.12 o
  -2  -8   8      357.97      359.40      9.96 o
  -1  -8   8      777.98      887.42     18.92 o
   0  -8   8       12.85        7.98      3.04 o
   1  -8   8      253.82      255.81     14.19 o
   2  -8   8      216.26      218.94      9.86 o
   3  -8   8       11.94       18.87      6.14 o
   4  -8   8     1193.74     1255.12     22.34 o
   5  -8   8       52.12       55.32      5.59 o
   6  -8   8      833.43      864.72     18.89 o
   7  -8   8      167.76      164.04      9.17 o
   8  -8   8        0.76       31.06      6.62 o
   9  -8   8      895.79      930.57     22.11 o
  -8  -7   8       38.53       47.45     11.42 o
  -7  -7   8       28.36       35.96      8.39 o
  -6  -7   8      935.69      946.89     20.32 o
  -5  -7   8     2935.68     2955.46     42.14 o
  -4  -7   8       28.83       33.54      6.86 o
  -3  -7   8       57.33       53.65      3.99 o
  -2  -7   8     2276.91     2231.22     32.28 o
  -1  -7   8     2617.64     2793.15     44.28 o
   0  -7   8       31.73       26.22      3.00 o
   1  -7   8       50.29       59.95      4.91 o
   2  -7   8      152.19      129.57      8.28 o
   3  -7   8     1141.00     1152.88     33.06 o
   4  -7   8      853.96      801.41     14.03 o
   5  -7   8       75.60       70.01      6.86 o
   6  -7   8      153.60      174.13      7.38 o
   7  -7   8      354.32      367.94     10.45 o
   8  -7   8      662.07      689.17     19.79 o
   9  -7   8      148.22      158.82     10.14 o
  -9  -6   8       16.87       19.53      5.67 o
  -8  -6   8      194.15      195.77     10.30 o
  -7  -6   8      418.91      396.79     13.08 o
  -6  -6   8       84.76       91.99      6.96 o
  -5  -6   8      402.15      409.01     11.74 o
  -4  -6   8      350.44      361.51      8.53 o
  -3  -6   8      417.01      373.11      8.36 o
  -2  -6   8     2517.39     2535.03     32.51 o
  -1  -6   8      793.44      801.18     19.06 o
   0  -6   8       66.88       59.87      5.71 o
   1  -6   8      756.86      736.52     14.21 o
   2  -6   8      925.58      904.61     17.27 o
   3  -6   8      285.25      308.10      7.86 o
   4  -6   8       89.21       97.73      5.69 o
   5  -6   8      237.06      251.70      7.91 o
   6  -6   8      153.35      156.55      7.08 o
   7  -6   8      907.61      943.02     17.38 o
   8  -6   8        1.86        4.96      4.73 o
   9  -6   8       53.55       43.91      8.75 o
  -9  -5   8       72.10       74.22      7.64 o
  -8  -5   8       12.84       10.22      4.87 o
  -7  -5   8      152.41      156.52      8.47 o
  -6  -5   8     1077.76     1092.70     20.85 o
  -5  -5   8     1789.03     1749.97     27.47 o
  -4  -5   8        0.12        2.54      2.25 o
  -3  -5   8      808.81      836.20     12.27 o
  -2  -5   8      469.76      412.57      8.70 o
   0  -5   8        1.63       -1.88      2.52 o
   1  -5   8      465.08      448.27     10.52 o
   2  -5   8       10.31        8.85      2.36 o
   3  -5   8       23.33       28.91      4.10 o
   4  -5   8      457.48      455.33      8.78 o
   5  -5   8        1.40        0.16      2.69 o
   6  -5   8      120.79      115.06      6.32 o
   7  -5   8        0.05        0.13      3.20 o
   8  -5   8      163.03      186.68     10.07 o
   9  -5   8      257.95      271.70     21.59 o
 -10  -4   8      116.78      119.82      9.30 o
  -9  -4   8       98.51       86.01      7.80 o
  -8  -4   8      113.30      124.72      8.68 o
  -7  -4   8      355.96      355.82     11.54 o
  -6  -4   8      315.72      331.55     10.55 o
  -5  -4   8      237.42      235.18      6.94 o
  -4  -4   8      267.74      289.81      7.28 o
  -3  -4   8      561.05      570.87      9.46 o
  -2  -4   8     2208.78     2126.59     27.48 o
  -1  -4   8     8691.92     9053.43    125.50 o
   0  -4   8     1077.63     1053.01     17.33 o
   1  -4   8      422.16      384.39      8.19 o
   2  -4   8      560.03      530.70     10.22 o
   3  -4   8      180.33      190.66      6.21 o
   4  -4   8       18.45       19.21      4.71 o
   5  -4   8      118.10      114.19      6.62 o
   6  -4   8      875.33      861.46     16.51 o
   7  -4   8      131.96      159.13      7.61 o
   8  -4   8      392.55      428.49     14.41 o
 -10  -3   8       21.12        9.20      4.75 o
  -9  -3   8      352.38      338.87     12.24 o
  -8  -3   8      104.66       94.15      8.89 o
  -7  -3   8      194.13      185.45      8.42 o
  -6  -3   8       40.08       51.28      4.04 o
  -5  -3   8        0.51        0.20      2.26 o
  -4  -3   8      120.92      121.83      5.48 o
  -3  -3   8     3520.58     3551.71     37.44 o
  -2  -3   8     1702.87     1816.76     24.01 o
  -1  -3   8      881.27      962.93     19.61 o
   0  -3   8     6599.01     6555.14     65.76 o
   1  -3   8      937.62      988.41     14.54 o
   2  -3   8     1129.33     1047.99     13.80 o
   3  -3   8       10.23       13.09      2.33 o
   4  -3   8       28.24       57.40      7.48 o
   5  -3   8       17.29       12.64      3.28 o
   6  -3   8      174.89      172.30      7.44 o
   7  -3   8      249.97      267.23     10.90 o
   8  -3   8       42.19       69.61     10.02 o
 -10  -2   8      728.81      712.17     18.26 o
  -9  -2   8      438.91      424.01     13.33 o
  -8  -2   8       80.76       85.15      6.63 o
  -7  -2   8      137.64      128.02      7.11 o
  -6  -2   8      305.01      336.44      8.30 o
  -5  -2   8     1138.46     1064.31     15.51 o
  -4  -2   8      287.58      300.61      6.62 o
  -3  -2   8      494.59      514.88     12.08 o
  -2  -2   8     1170.48     1183.90     17.05 o
  -1  -2   8     2198.22     2136.07     35.69 o
   0  -2   8     7677.75     7714.74     76.29 o
   1  -2   8      359.15      362.70      7.08 o
   2  -2   8       11.12       15.13      2.25 o
   3  -2   8      450.87      485.04     10.55 o
   4  -2   8     1138.68     1129.13     15.64 o
   5  -2   8       83.79       79.38      4.70 o
   6  -2   8        0.11        1.17      3.54 o
   7  -2   8        0.32       -0.25      4.84 o
   8  -2   8      499.58      520.40     23.82 o
 -11  -1   8      328.66      330.60     16.71 o
 -10  -1   8        8.39       16.91     10.51 o
  -9  -1   8       14.58        9.28      4.16 o
  -8  -1   8      274.02      257.18      9.71 o
  -7  -1   8     1163.87     1211.77     18.11 o
  -6  -1   8      869.24      913.30     14.44 o
  -5  -1   8       31.15       26.49      5.00 o
  -4  -1   8      825.70      882.90     13.94 o
  -3  -1   8     2784.12     2895.56     37.11 o
  -2  -1   8      912.10      950.62     14.55 o
  -1  -1   8      714.00      695.41     13.05 o
   0  -1   8     2855.62     2689.60     27.23 o
   1  -1   8      169.38      154.23      4.76 o
   2  -1   8      592.32      545.80      9.72 o
   3  -1   8      906.71      861.25     12.78 o
   4  -1   8      992.14     1055.44     15.17 o
   5  -1   8        4.18        4.32      2.64 o
   6  -1   8       97.65       97.73      6.46 o
   7  -1   8      305.90      334.22     12.59 o
   8  -1   8      276.28      310.12     15.78 o
 -11   0   8        1.96        1.54      5.96 o
 -10   0   8      165.06      188.47     20.21 o
  -9   0   8      281.76      297.51     30.99 o
  -8   0   8        5.40        6.56      3.48 o
  -7   0   8       32.93       42.55      4.89 o
  -6   0   8        4.02       57.76      4.70 o
  -5   0   8     1913.45     1888.73     22.88 o
  -4   0   8      999.22     1091.17     14.89 o
  -3   0   8     1610.13     1582.98     22.95 o
  -2   0   8      137.02      154.56      5.05 o
  -1   0   8     5326.34     5803.31     47.62 o
   0   0   8      596.50      609.47      8.14 o
   1   0   8      188.28      189.64      6.34 o
   2   0   8      172.52      163.84      4.59 o
   3   0   8        6.13       11.53      4.40 o
   4   0   8       33.60       34.95      3.71 o
   5   0   8       69.35       67.18      5.41 o
   6   0   8      127.91      125.29      7.28 o
   7   0   8       25.60       37.89      7.43 o
 -11   1   8      206.83      225.99     13.99 o
 -10   1   8      409.24      440.35     17.27 o
  -9   1   8      478.12      491.09     17.13 o
  -8   1   8       78.27       87.74      5.31 o
  -7   1   8      585.36      581.32     13.52 o
  -6   1   8     1407.06     1449.39     19.32 o
  -5   1   8     3289.92     3333.33     42.37 o
  -4   1   8      149.27      142.42      5.67 o
  -3   1   8      347.03      330.91      8.09 o
  -2   1   8      927.07      900.10     11.66 o
  -1   1   8     2936.45     2743.39     24.82 o
   0   1   8       16.02        9.48      1.77 o
   1   1   8        0.02        0.35      1.92 o
   2   1   8      275.10      267.94      5.98 o
   3   1   8     1807.10     1858.11     20.00 o
   4   1   8      186.82      205.72      7.65 o
   5   1   8        4.14        2.45      3.29 o
   6   1   8       15.81       15.49      4.39 o
   7   1   8       29.98       28.86      5.77 o
 -11   2   8      129.24      149.77     11.97 o
 -10   2   8       41.50       41.30     10.74 o
  -9   2   8       49.68       60.89      6.16 o
  -8   2   8       19.67       20.65      4.22 o
  -7   2   8     1659.59     1779.95     23.26 o
  -6   2   8     1279.62     1313.89     21.25 o
  -5   2   8      624.66      683.52     13.53 o
  -4   2   8     1331.39     1340.63     17.51 o
  -3   2   8     2453.54     2359.43     24.44 o
  -2   2   8      708.53      619.05      9.34 o
  -1   2   8       12.86       48.05      4.41 o
   0   2   8        1.54        0.99      1.58 o
   1   2   8       46.93       40.14      4.18 o
   2   2   8     1654.83     1626.53     19.83 o
   3   2   8      932.43      950.70     12.91 o
   4   2   8       55.72       53.32      6.66 o
   5   2   8        3.71        0.18      3.46 o
   6   2   8        0.83        0.57      3.59 o
 -11   3   8       40.26       35.10      8.25 o
 -10   3   8      786.61      727.22     31.99 o
  -9   3   8      698.04      693.55     20.30 o
  -8   3   8      441.85      420.85     14.51 o
  -7   3   8      339.75      344.78     12.21 o
  -6   3   8      254.51      326.98      8.05 o
  -5   3   8      879.13      876.92     13.52 o
  -4   3   8      764.68      745.94     13.77 o
  -3   3   8      100.73      120.52      3.72 o
  -2   3   8       16.29        9.95      7.25 o
  -1   3   8     1294.30     1384.07     14.87 o
   0   3   8      183.73      163.73      4.63 o
   1   3   8      112.11       98.22      4.00 o
   2   3   8      150.12      142.27      5.41 o
   3   3   8       59.03       60.83      4.48 o
   4   3   8      119.31      143.87      8.37 o
   5   3   8       55.01       48.92      6.30 o
   6   3   8        8.40       14.01      5.15 o
 -11   4   8      758.86      788.75     23.94 o
 -10   4   8      427.91      453.78     17.07 o
  -9   4   8        1.31       -8.82      6.44 o
  -8   4   8      184.55      208.17     16.18 o
  -7   4   8       23.27       33.56      4.17 o
  -6   4   8      671.38      675.69     13.57 o
  -5   4   8     1002.53      956.25     14.47 o
  -4   4   8      652.31      688.16     14.17 o
  -3   4   8        3.50        3.24      1.96 o
  -2   4   8     1719.27     1690.09     19.61 o
  -1   4   8     1645.32     1715.80     20.12 o
   0   4   8       92.87      103.25      4.62 o
   1   4   8      204.30      197.94      7.08 o
   2   4   8      426.54      442.90     20.48 o
   3   4   8      221.47      209.71      9.81 o
   4   4   8      442.97      441.25     14.30 o
   5   4   8       11.21        8.28      5.01 o
 -11   5   8        5.89       -7.36      7.52 o
 -10   5   8       18.99       -4.22      7.82 o
  -9   5   8      191.10      193.98     16.87 o
  -8   5   8       80.62       81.84      7.49 o
  -7   5   8      760.22      817.50     35.78 o
  -6   5   8      229.82      242.29     17.10 o
  -5   5   8      207.59      224.61      8.06 o
  -4   5   8      231.82      222.42      5.97 o
  -3   5   8     1189.37     1170.41     15.29 o
  -2   5   8      454.19      450.13      8.72 o
  -1   5   8      404.87      416.77      8.55 o
   0   5   8     1530.79     1498.20     19.11 o
   1   5   8      595.90      590.72     10.96 o
   2   5   8     1187.19     1124.67     25.69 o
   3   5   8      106.29      122.39      8.50 o
   4   5   8      138.93      166.08      9.90 o
   5   5   8       11.54        5.12      6.01 o
 -11   6   8      186.18      188.77     18.87 o
 -10   6   8      267.56      240.31     19.02 o
  -9   6   8      333.81      319.47     19.94 o
  -8   6   8       62.93       65.00      7.39 o
  -7   6   8       48.76       47.69      6.21 o
  -6   6   8      455.78      457.30     14.90 o
  -5   6   8     1609.01     1577.47     25.40 o
  -4   6   8      336.80      348.17      7.71 o
  -3   6   8      368.16      363.86      7.97 o
  -2   6   8      888.49      891.90     13.40 o
  -1   6   8      112.84      123.88      5.20 o
   0   6   8      112.89      123.11      5.45 o
   1   6   8       13.11       10.04      3.45 o
   2   6   8       10.34       15.56      4.06 o
   3   6   8       34.91       37.57      7.57 o
   4   6   8      926.30      934.75     22.32 o
 -11   7   8      444.04      469.96     27.61 o
 -10   7   8      337.97      354.91     22.40 o
  -9   7   8        4.70        2.94      5.91 o
  -8   7   8       16.39       17.24      5.08 o
  -7   7   8      593.75      568.88     17.79 o
  -6   7   8      837.61      854.70     17.35 o
  -5   7   8      507.10      537.00     13.88 o
  -4   7   8       77.93       70.65      5.04 o
  -3   7   8       98.95      112.50      5.54 o
  -2   7   8      317.65      302.01      9.31 o
  -1   7   8      314.27      306.80      7.99 o
   0   7   8      576.60      572.77     12.91 o
   1   7   8        8.86        5.38      3.47 o
   2   7   8      120.38      101.81      7.02 o
   3   7   8      100.61      110.16     12.02 o
 -11   8   8        8.85        6.37      8.05 o
 -10   8   8       23.06       25.85     10.05 o
  -9   8   8      739.47      692.65     48.36 o
  -8   8   8        0.14       -3.87      4.01 o
  -7   8   8      143.08      148.61     11.77 o
  -6   8   8      102.74      121.12      7.24 o
  -5   8   8     1881.78     1887.03     30.24 o
  -4   8   8       38.11       41.18      4.57 o
  -3   8   8        1.89       -2.54      3.34 o
  -2   8   8      132.43      139.60      5.94 o
  -1   8   8        1.82       23.73      3.60 o
   0   8   8       85.27       90.44      7.95 o
   1   8   8       65.86       71.33      6.11 o
   2   8   8       25.51       23.10      4.87 o
   3   8   8        1.11       -1.85      4.78 o
 -11   9   8      112.46      115.75     16.80 o
 -10   9   8      430.30      478.97     19.14 o
  -9   9   8      345.60      371.31     16.29 o
  -8   9   8       41.69       43.57      7.07 o
  -7   9   8      100.78       90.32      9.11 o
  -6   9   8      451.09      494.75     19.98 o
  -5   9   8     1102.47     1079.53     22.94 o
  -4   9   8       68.29       79.28      5.86 o
  -3   9   8       78.53       73.19      5.76 o
  -2   9   8       40.65       34.65      6.86 o
  -1   9   8      365.78      379.03     11.19 o
   0   9   8       80.84       94.81      6.82 o
   1   9   8       26.53       26.29      4.93 o
   2   9   8        0.07        2.41      4.40 o
 -10  10   8       57.27       61.63      9.08 o
  -9  10   8        6.08       -0.33      5.19 o
  -8  10   8       36.13       43.47      7.43 o
  -7  10   8      247.10      218.98     12.64 o
  -6  10   8      745.98      748.25     22.58 o
  -5  10   8      520.78      514.57     16.84 o
  -4  10   8      397.13      409.80     11.40 o
  -3  10   8       27.07       27.58      4.48 o
  -2  10   8      493.06      463.16     14.57 o
  -1  10   8       66.56       68.32      7.36 o
   0  10   8       22.51       25.35      5.45 o
   1  10   8       40.55       43.08      5.75 o
 -10  11   8       15.19       14.92      6.68 o
  -9  11   8       47.47       53.35     14.92 o
  -8  11   8       37.05       29.09      7.32 o
  -7  11   8        3.63        0.07      4.84 o
  -6  11   8        9.59       19.48      6.26 o
  -5  11   8      483.92      496.86     15.03 o
  -4  11   8       80.58       88.77      6.65 o
  -3  11   8       13.48       10.33      4.03 o
  -2  11   8       47.64       41.29      6.29 o
  -1  11   8       54.33       66.15      7.63 o
  -9  12   8       26.57       21.13      7.17 o
  -8  12   8        9.60        8.64      5.99 o
  -7  12   8       86.80       77.25      9.60 o
  -6  12   8      541.75      573.72     28.42 o
  -5  12   8       51.87       66.31     11.08 o
  -4  12   8       49.24       44.54      5.68 o
  -3  12   8       13.51        4.89      4.77 o
  -2  12   8        4.78       12.86      5.00 o
  -7  13   8       56.03       70.54      9.75 o
  -6  13   8       76.31       68.86      9.63 o
  -5  13   8        1.03       -5.36      5.34 o
   3 -16   9       14.59       16.41      9.20 o
   4 -16   9       41.42       25.31      9.82 o
   5 -16   9       17.90       21.25      9.28 o
  -1 -15   9       70.73       73.79     13.65 o
   0 -15   9      431.90      496.62     39.23 o
   1 -15   9       79.22       97.17     10.82 o
   2 -15   9      104.13      115.29     13.96 o
   3 -15   9      103.02       71.26     12.35 o
   4 -15   9       67.12       73.56     12.81 o
   5 -15   9      532.36      541.14     28.30 o
   6 -15   9        5.99        8.18      5.88 o
  -3 -14   9       17.61        5.69      6.30 o
  -2 -14   9       65.92       64.92      8.81 o
  -1 -14   9      132.17      143.90     11.97 o
   0 -14   9      204.95      199.18     12.03 o
   1 -14   9       11.28       13.21      9.28 o
   2 -14   9       53.03       49.72      8.86 o
   3 -14   9      168.86      176.88     16.57 o
   4 -14   9      108.37      137.91     15.49 o
   5 -14   9       30.71       37.98      7.02 o
   6 -14   9        0.86       -2.25      4.73 o
   7 -14   9       13.63       15.47      6.23 o
  -4 -13   9       70.86       80.07      8.11 o
  -3 -13   9        9.96        1.41      5.78 o
  -2 -13   9      119.35      128.07     12.23 o
  -1 -13   9       48.67       45.72      7.40 o
   0 -13   9      151.81      170.90     10.90 o
   1 -13   9      332.83      380.37     14.58 o
   2 -13   9       34.89       16.50      6.02 o
   3 -13   9       40.73       26.85      8.67 o
   4 -13   9       66.13       50.39     10.35 o
   5 -13   9       14.15       31.95      6.39 o
   6 -13   9        0.28       -1.75      8.32 o
   7 -13   9       55.11       55.10      8.22 o
   8 -13   9       25.92       23.72      5.77 o
  -5 -12   9      128.50      110.92      9.02 o
  -4 -12   9       71.16       65.49      7.34 o
  -3 -12   9       42.56       37.35      7.41 o
  -2 -12   9       31.21       40.02      7.02 o
  -1 -12   9     1578.45     1577.96     33.93 o
   0 -12   9      667.92      733.62     20.27 o
   1 -12   9       29.15       24.01      5.42 o
   2 -12   9        1.49       -0.31      5.60 o
   3 -12   9      116.14      116.13     13.19 o
   4 -12   9        5.86       -0.89      5.25 o
   5 -12   9      514.94      487.77     17.26 o
   6 -12   9      167.55      177.13     11.75 o
   7 -12   9        0.79        7.19      7.02 o
   8 -12   9      168.61      182.29     13.35 o
  -6 -11   9       84.94       89.02      8.72 o
  -5 -11   9      134.98      178.33     10.18 o
  -4 -11   9       47.43       73.94      7.36 o
  -3 -11   9      108.39      117.53     10.11 o
  -2 -11   9      729.81      757.56     21.56 o
  -1 -11   9       76.84       68.85      5.98 o
   0 -11   9       15.19       19.42      4.93 o
   1 -11   9      207.57      218.30     15.34 o
   2 -11   9       62.32       74.40     10.74 o
   3 -11   9      895.45      834.16     21.77 o
   4 -11   9       17.62       13.39     10.59 o
   5 -11   9       37.20       27.90      6.04 o
   6 -11   9        8.31        0.93      3.85 o
   7 -11   9       13.21       13.50      4.83 o
   8 -11   9       54.12       71.77      7.84 o
  -6 -10   9       19.65       19.90      5.37 o
  -5 -10   9      337.55      352.01     12.66 o
  -4 -10   9      454.34      473.00     13.97 o
  -3 -10   9      100.12       95.81     10.24 o
  -2 -10   9       12.67       12.92      5.10 o
  -1 -10   9       17.62       12.89      5.41 o
   0 -10   9      139.11      176.42     13.27 o
   1 -10   9       85.95       81.38     10.43 o
   2 -10   9        1.30        1.99      5.29 o
   3 -10   9       63.56       72.80     11.01 o
   4 -10   9      940.61      879.48     22.53 o
   5 -10   9      307.57      310.19     11.06 o
   6 -10   9        3.82        2.57      4.55 o
   7 -10   9       30.52       36.02     10.35 o
   8 -10   9       24.16       22.72      6.58 o
  -7  -9   9       14.56       14.87      5.51 o
  -6  -9   9       42.10       39.61      6.02 o
  -5  -9   9      374.05      379.04     12.78 o
  -4  -9   9      869.39      809.77     18.00 o
  -3  -9   9        0.02        0.08      3.63 o
  -2  -9   9      140.96      143.87      7.62 o
  -1  -9   9     1548.32     1503.97     29.22 o
   0  -9   9     1303.22     1312.49     36.86 o
   1  -9   9        4.30       -5.45      4.30 o
   2  -9   9        2.67        6.99      3.19 o
   3  -9   9       55.85       62.59      6.45 o
   4  -9   9      376.17      386.06     17.18 o
   5  -9   9        2.49        5.33      3.76 o
   6  -9   9        7.63        8.50      3.98 o
   7  -9   9        2.76        8.24      4.71 o
   8  -9   9      269.56      280.02     12.19 o
  -8  -8   9       18.54        6.63      9.21 o
  -7  -8   9      191.30      181.96     10.19 o
  -6  -8   9      254.26      236.95     10.46 o
  -5  -8   9        2.77       10.88      4.52 o
  -4  -8   9        7.33       10.78      3.87 o
  -3  -8   9       17.00       15.57      3.96 o
  -2  -8   9      900.22      940.35     17.75 o
  -1  -8   9      320.72      313.20     10.85 o
   0  -8   9      151.79      161.05      8.27 o
   1  -8   9       26.05       29.15      4.85 o
   2  -8   9        0.19       -1.79      2.73 o
   3  -8   9       45.71       37.12      4.59 o
   4  -8   9       15.32       14.78      3.85 o
   5  -8   9       27.64       24.17      3.83 o
   6  -8   9       24.24       32.51      4.71 o
   7  -8   9       89.50       79.19      6.28 o
   8  -8   9       30.22       37.97      6.33 o
  -8  -7   9        1.84       -0.30      4.40 o
  -7  -7   9       59.81       75.57      7.31 o
  -6  -7   9       51.14       69.97      6.80 o
  -5  -7   9     2202.69     2271.29     34.77 o
  -4  -7   9      155.84      184.73      9.99 o
  -3  -7   9      224.49      248.82      9.27 o
  -2  -7   9        2.50        0.05      3.14 o
  -1  -7   9     1651.63     1735.68     31.16 o
   0  -7   9       79.79       75.99      9.17 o
   1  -7   9        2.94        1.03      2.65 o
   2  -7   9        0.22       -2.60      2.42 o
   3  -7   9        4.94        6.77      3.13 o
   4  -7   9       48.04       40.40      4.20 o
   5  -7   9      267.35      343.56     19.33 o
   6  -7   9      979.24      997.67     21.84 o
   7  -7   9       43.17       35.38      4.84 o
   8  -7   9       66.07       71.56     11.70 o
  -9  -6   9      269.74      283.59     12.48 o
  -8  -6   9        0.73        3.32      4.52 o
  -7  -6   9       93.80       94.46      9.79 o
  -6  -6   9      382.79      372.90     11.86 o
  -5  -6   9     2490.55     2409.48     35.60 o
  -4  -6   9       76.22      103.57      5.21 o
  -3  -6   9      425.37      419.92     13.51 o
  -2  -6   9      513.61      503.14     13.12 o
  -1  -6   9     2404.87     2400.69     39.92 o
   0  -6   9        2.06       20.88      5.64 o
   1  -6   9      104.87      122.96      6.56 o
   2  -6   9       44.71       44.07      5.69 o
   3  -6   9        2.07       -0.31      2.34 o
   4  -6   9     1589.02     1629.37     23.02 o
   5  -6   9      814.40      806.03     19.98 o
   6  -6   9      113.68      135.05      7.01 o
   7  -6   9        0.35        0.42      3.42 o
   8  -6   9       60.91       68.42      6.30 o
  -9  -5   9        0.97       16.15      6.54 o
  -8  -5   9      171.90      175.95     14.39 o
  -7  -5   9      213.43      200.03     11.89 o
  -6  -5   9      180.70      173.00      8.23 o
  -5  -5   9       54.24       66.50      9.97 o
  -4  -5   9      393.57      431.77      9.41 o
  -3  -5   9       21.64       22.60      2.78 o
  -2  -5   9       10.90       12.45      3.40 o
  -1  -5   9      744.26      723.71     16.84 o
   0  -5   9     2367.65     2508.64     55.84 o
   1  -5   9      554.27      533.88     12.06 o
   2  -5   9       48.01       48.26      3.91 o
   3  -5   9       65.04       59.69      4.42 o
   4  -5   9        4.14        3.06      3.08 o
   5  -5   9     1349.39     1313.34     20.54 o
   6  -5   9      292.16      290.37     12.21 o
   7  -5   9        9.50        3.82      3.59 o
   8  -5   9       47.89       41.60      6.71 o
  -9  -4   9      546.05      561.96     16.26 o
  -8  -4   9      882.78      875.39     31.09 o
  -7  -4   9        3.99        2.82      3.48 o
  -6  -4   9       62.62       51.56      5.38 o
  -5  -4   9      434.01      433.56     17.30 o
  -4  -4   9     1687.41     1649.83     24.53 o
  -3  -4   9      173.42      188.88      5.49 o
  -2  -4   9      171.77      159.47      7.70 o
  -1  -4   9       85.38      118.69     10.78 o
   0  -4   9     8100.20     8006.56     92.39 o
   1  -4   9      581.52      564.62     10.70 o
   2  -4   9       26.90       34.03      3.49 o
   3  -4   9      150.52      144.33      5.19 o
   4  -4   9     1287.46     1291.25     19.68 o
   5  -4   9      113.29      120.09      6.43 o
   6  -4   9       51.31       63.82      5.61 o
   7  -4   9        0.10       -5.60      4.01 o
   8  -4   9       34.34       35.07     10.31 o
 -10  -3   9      414.92      410.22     14.34 o
  -9  -3   9      314.07      314.55     12.06 o
  -8  -3   9       50.15       46.75      5.76 o
  -7  -3   9       57.96       64.02      5.89 o
  -6  -3   9      855.44      876.73     14.69 o
  -5  -3   9     1312.11     1327.18     18.66 o
  -4  -3   9      989.17     1034.14     14.77 o
  -3  -3   9      148.80      178.36      5.31 o
  -2  -3   9     1131.78     1101.29     22.01 o
  -1  -3   9        3.74        5.66      3.22 o
   0  -3   9     1786.37     1740.74     30.09 o
   1  -3   9       57.29       51.63      4.86 o
   2  -3   9       88.91       91.70      4.35 o
   3  -3   9       43.52       51.46      5.85 o
   4  -3   9      171.10      184.40      6.18 o
   5  -3   9       46.23       34.78      4.30 o
   6  -3   9       17.74       25.86      4.96 o
   7  -3   9       17.90       19.68      5.25 o
   8  -3   9      213.44      213.89     11.56 o
 -10  -2   9       21.91       25.42      5.88 o
  -9  -2   9      368.41      397.90     14.71 o
  -8  -2   9      181.39      178.99      8.72 o
  -7  -2   9      185.18      196.92      7.08 o
  -6  -2   9       57.80       62.36      4.40 o
  -5  -2   9      106.29       90.82      6.36 o
  -4  -2   9     1969.16     2110.97     24.88 o
  -3  -2   9      591.88      593.16     11.09 o
  -2  -2   9      372.57      381.26     24.70 o
  -1  -2   9       15.23       17.86      6.21 o
   0  -2   9     2205.71     2349.22    107.74 o
   1  -2   9      639.39      677.75     11.49 o
   2  -2   9       54.94       46.12      3.48 o
   3  -2   9        8.74        5.70      2.42 o
   4  -2   9       13.67        9.52      2.70 o
   5  -2   9       37.60       53.24      4.45 o
   6  -2   9        9.75       12.30      4.65 o
   7  -2   9        1.10       -1.50      5.65 o
 -10  -1   9      403.88      439.72     17.78 o
  -9  -1   9      557.67      551.46     20.80 o
  -8  -1   9      482.02      499.97     13.42 o
  -7  -1   9       14.14       18.33      3.36 o
  -6  -1   9      897.99      923.49     15.37 o
  -5  -1   9     1672.11     1671.56     21.13 o
  -4  -1   9     1066.40     1030.88     18.95 o
  -3  -1   9      159.34      160.11      5.68 o
  -2  -1   9       15.28       13.92      3.71 o
  -1  -1   9       78.09       86.99      5.18 o
   0  -1   9     5251.08     5041.94     47.32 o
   1  -1   9      257.58      255.15      6.33 o
   2  -1   9        0.90        0.56      1.97 o
   3  -1   9       79.89       74.99      5.04 o
   4  -1   9      498.18      498.86     10.14 o
   5  -1   9      318.82      338.48     10.14 o
   6  -1   9        5.02        7.74      3.83 o
   7  -1   9        9.33       11.81      5.28 o
 -11   0   9      220.57      202.12     23.36 o
 -10   0   9      498.88      507.90     19.03 o
  -9   0   9      121.04      122.03      9.95 o
  -8   0   9       48.38       49.88      5.45 o
  -7   0   9       61.02       58.49      5.44 o
  -6   0   9     1747.32     1775.42     36.22 o
  -5   0   9      563.54      562.93     10.30 o
  -4   0   9      150.95      163.06      6.71 o
  -3   0   9        9.41        5.09      2.83 o
  -2   0   9      790.77      696.52     10.84 o
  -1   0   9       20.17       23.04      3.13 o
   0   0   9     1538.73     1569.12     18.57 o
   1   0   9       31.26       36.37      3.17 o
   2   0   9       30.57       31.81      3.24 o
   3   0   9       30.32       27.87      3.34 o
   4   0   9      610.76      582.94     11.19 o
   5   0   9       27.25       47.76      5.10 o
   6   0   9      104.35      104.48      7.25 o
   7   0   9       34.44       35.21      6.89 o
 -11   1   9       18.45       15.76      6.75 o
 -10   1   9       24.05       17.44      6.41 o
  -9   1   9      201.11      258.07     11.65 o
  -8   1   9        3.08        4.48      3.58 o
  -7   1   9      482.48      480.42     12.38 o
  -6   1   9        3.52        6.79      2.60 o
  -5   1   9     1298.96     1328.81     21.10 o
  -4   1   9     3926.86     4148.44     51.20 o
  -3   1   9      752.68      763.85     13.80 o
  -2   1   9     1620.41     1699.95     19.09 o
  -1   1   9      710.32      754.06     12.90 o
   0   1   9       48.46       66.08      4.08 o
   1   1   9      141.62      135.57      5.07 o
   2   1   9       37.73       41.42      4.49 o
   3   1   9       11.95        8.55      2.84 o
   4   1   9       17.12       13.25      3.68 o
   5   1   9      349.62      375.06     11.03 o
   6   1   9       45.15       50.18      5.95 o
 -11   2   9        1.29        7.08      6.29 o
 -10   2   9      110.78      113.77     10.09 o
  -9   2   9      659.24      638.28     15.93 o
  -8   2   9       28.33       22.16      4.24 o
  -7   2   9      305.95      296.51     12.28 o
  -6   2   9     1601.48     1688.61     25.98 o
  -5   2   9      652.35      591.47     18.73 o
  -4   2   9        7.69       51.01      6.21 o
  -3   2   9        0.28        1.82      1.81 o
  -2   2   9       78.75       82.59      4.39 o
  -1   2   9     2678.32     2677.61     25.17 o
   0   2   9      122.15      127.20      4.83 o
   1   2   9       82.79       83.15      4.39 o
   2   2   9        5.34        3.42      3.01 o
   3   2   9      496.81      489.55     11.70 o
   4   2   9       19.44       13.68      3.99 o
   5   2   9      121.28      137.22      7.79 o
   6   2   9        0.03       -2.02      3.91 o
 -11   3   9       31.86       36.72      7.67 o
 -10   3   9      545.47      510.06     14.97 o
  -9   3   9        8.82       38.05      5.40 o
  -8   3   9       42.98       52.39     10.70 o
  -7   3   9        3.99       -2.91      5.28 o
  -6   3   9      558.10      551.45     17.30 o
  -5   3   9       49.29       69.13      8.21 o
  -4   3   9       92.69      141.05     10.54 o
  -3   3   9        0.78       -1.68      1.86 o
  -2   3   9      295.54      280.00      6.61 o
  -1   3   9     1045.10     1051.47     12.72 o
   0   3   9      281.86      322.61      8.75 o
   1   3   9       25.73       25.69      3.15 o
   2   3   9        0.21       -2.36      2.41 o
   3   3   9       16.47       20.97      4.95 o
   4   3   9       27.63       22.07      5.38 o
   5   3   9      102.39      128.97      9.44 o
 -11   4   9       10.24        3.64      5.71 o
 -10   4   9      566.36      533.55     27.31 o
  -9   4   9      930.30      980.88     36.51 o
  -8   4   9       10.55        2.61      6.37 o
  -7   4   9       49.41       60.25      5.49 o
  -6   4   9       45.97       43.17      4.72 o
  -5   4   9      579.17      538.82     12.81 o
  -4   4   9     1980.63     1966.61     22.30 o
  -3   4   9      661.08      661.14     10.70 o
  -2   4   9        4.91        4.90      2.26 o
  -1   4   9      310.63      307.47      7.41 o
   0   4   9      831.62      866.82     13.41 o
   1   4   9      228.93      202.09      7.47 o
   2   4   9        3.77        9.15      4.36 o
   3   4   9       16.30       12.71      4.86 o
   4   4   9      129.10      146.78     11.18 o
   5   4   9      424.97      440.69     18.92 o
 -11   5   9      178.52      146.27     17.72 o
 -10   5   9      221.85      301.75     21.32 o
  -9   5   9      426.00      483.16     24.47 o
  -8   5   9      180.73      179.33     13.23 o
  -7   5   9      131.06      112.41      8.16 o
  -6   5   9      701.52      692.92     15.47 o
  -5   5   9     1781.73     1785.25     24.19 o
  -4   5   9      542.20      523.08      9.95 o
  -3   5   9      261.16      240.33      9.50 o
  -2   5   9       12.57       13.98      2.74 o
  -1   5   9      417.75      359.39      8.22 o
   0   5   9      380.50      363.67      8.58 o
   1   5   9      179.13      198.90      9.61 o
   2   5   9       71.25       59.33      6.70 o
   3   5   9       49.04       43.16     10.30 o
   4   5   9       80.24       75.33      8.13 o
 -11   6   9        5.93        4.07      7.98 o
 -10   6   9        0.17       16.87      8.67 o
  -9   6   9       31.43       39.50      9.82 o
  -8   6   9      627.40      675.59     27.69 o
  -7   6   9      197.92      199.47     20.10 o
  -6   6   9      614.27      579.54     14.40 o
  -5   6   9       84.61       97.64     10.05 o
  -4   6   9      706.82      705.56     13.56 o
  -3   6   9      172.80      181.72      6.08 o
  -2   6   9      355.58      340.49      8.16 o
  -1   6   9      467.84      460.43      9.73 o
   0   6   9       54.45       89.25      5.16 o
   1   6   9      210.13      222.15      8.66 o
   2   6   9       10.59       18.14      5.94 o
   3   6   9       19.74       14.84      5.22 o
 -11   7   9        1.75       -4.07      7.90 o
 -10   7   9      411.96      425.40     25.01 o
  -9   7   9      812.86      861.70     24.02 o
  -8   7   9      193.43      198.20     11.36 o
  -7   7   9        0.37        7.12      6.71 o
  -6   7   9      693.93      662.22     15.36 o
  -5   7   9     3392.20     3353.70     40.26 o
  -4   7   9       26.22       24.43      3.94 o
  -3   7   9      343.98      339.42      9.20 o
  -2   7   9      183.02      180.49      6.46 o
  -1   7   9      210.37      185.09      6.78 o
   0   7   9      773.58      764.21     16.10 o
   1   7   9      181.73      185.76     12.47 o
   2   7   9        5.34        0.87      4.42 o
   3   7   9       55.80       68.41      7.97 o
 -11   8   9      108.77      103.32     15.49 o
 -10   8   9      634.40      731.06     33.60 o
  -9   8   9      268.23      293.18     14.21 o
  -8   8   9       31.04       32.21      6.75 o
  -7   8   9      229.18      232.36     12.37 o
  -6   8   9      148.29      144.21      9.62 o
  -5   8   9      623.17      616.68     13.42 o
  -4   8   9      275.55      283.36      9.10 o
  -3   8   9      588.12      571.53     12.96 o
  -2   8   9      284.13      262.29      7.85 o
  -1   8   9      564.11      541.45     13.09 o
   0   8   9       11.32       21.49      4.54 o
   1   8   9        0.31        2.94      4.42 o
   2   8   9        0.37        8.17      4.97 o
 -10   9   9        1.12       27.31      9.97 o
  -9   9   9      209.32      266.98     14.04 o
  -8   9   9      555.18      563.64     19.58 o
  -7   9   9       73.23       73.44      8.84 o
  -6   9   9        1.06        3.11      6.06 o
  -5   9   9      232.11      250.55     16.83 o
  -4   9   9      398.01      407.55     11.53 o
  -3   9   9        0.32        3.07      3.35 o
  -2   9   9      115.23      110.69      9.02 o
  -1   9   9       16.73        8.58      5.19 o
   0   9   9      292.47      297.53     10.68 o
   1   9   9       71.54       73.86      6.89 o
 -10  10   9      182.05      190.92     13.40 o
  -9  10   9      389.61      401.20     17.43 o
  -8  10   9       47.38       48.15     18.52 o
  -7  10   9       10.64       12.70      5.78 o
  -6  10   9        0.78        1.64      5.06 o
  -5  10   9      693.00      720.58     16.41 o
  -4  10   9      651.37      687.31     15.25 o
  -3  10   9       69.33       69.75      6.10 o
  -2  10   9       35.95       44.89      6.40 o
  -1  10   9       36.46       47.05      6.96 o
   0  10   9      150.53      135.95     10.57 o
  -9  11   9        2.01       18.99      6.80 o
  -8  11   9       20.25       20.19      6.77 o
  -7  11   9        1.58       -1.90      4.93 o
  -6  11   9      236.12      277.45     14.58 o
  -5  11   9      109.22       99.79      7.14 o
  -4  11   9        1.64        0.54      3.80 o
  -3  11   9       49.95       60.63     10.15 o
  -2  11   9        0.15       -5.36      4.21 o
  -7  12   9       42.30       47.09      8.67 o
  -6  12   9       14.60        6.00      5.97 o
  -5  12   9      261.42      269.42     12.33 o
  -4  12   9      168.01      202.42      9.62 o
   3 -16  10       49.91       37.43     11.20 o
   4 -16  10        0.97        2.07      7.75 o
  -1 -15  10        8.34        8.75      6.33 o
   0 -15  10       29.23       23.34      6.69 o
   1 -15  10      151.15      166.60     16.34 o
   2 -15  10      189.42      178.41     17.18 o
   3 -15  10       71.53       65.27     12.12 o
   4 -15  10       55.65       58.45     12.27 o
   5 -15  10        3.56       14.19      8.67 o
   6 -15  10      243.49      253.32     15.61 o
  -2 -14  10        0.82       -6.60      5.50 o
  -1 -14  10       45.11       50.28     12.89 o
   0 -14  10      622.37      618.16     20.45 o
   1 -14  10      210.90      214.75     11.95 o
   2 -14  10       16.23       20.30      5.88 o
   3 -14  10       39.50       25.93      9.13 o
   4 -14  10      210.78      233.41     18.33 o
   5 -14  10      249.26      267.77     19.44 o
   6 -14  10      167.40      195.87     34.29 o
  -4 -13  10        4.05        9.50      6.85 o
  -3 -13  10        0.74        8.95      7.10 o
  -2 -13  10      135.32      125.28     10.90 o
  -1 -13  10       70.96       93.31     13.38 o
   0 -13  10      235.33      223.54     11.94 o
   1 -13  10        0.31       -0.21      5.98 o
   2 -13  10      208.97      236.17     17.57 o
   3 -13  10       76.38       60.06     11.43 o
   4 -13  10      452.92      359.13     21.86 o
   5 -13  10      149.26      164.80     11.79 o
   6 -13  10        2.24       -3.04      7.21 o
   7 -13  10       79.37      104.81      9.08 o
  -5 -12  10       52.57       67.61      9.92 o
  -4 -12  10      404.70      411.86     18.12 o
  -3 -12  10      133.84      151.00     11.74 o
  -2 -12  10      158.56      127.43     10.44 o
  -1 -12  10       70.31       73.52      8.54 o
   0 -12  10      304.25      287.65     14.11 o
   1 -12  10      118.66      153.71     14.42 o
   2 -12  10        0.58       -2.15      6.21 o
   3 -12  10       78.73       87.44     12.73 o
   4 -12  10      137.56      125.58     10.19 o
   5 -12  10      101.04      108.07      9.76 o
   6 -12  10      446.02      437.05     14.40 o
   7 -12  10      221.23      210.03     11.35 o
  -5 -11  10       19.62       20.21      7.27 o
  -4 -11  10     1142.75     1169.59     35.97 o
  -3 -11  10       25.58       21.33      6.51 o
  -2 -11  10       61.34       53.96      7.70 o
  -1 -11  10      605.92      628.56     15.37 o
   0 -11  10      652.19      684.58     26.77 o
   1 -11  10      168.40      182.71     14.96 o
   2 -11  10       64.15       79.00     11.35 o
   3 -11  10       44.25       60.19      7.40 o
   4 -11  10       40.42       32.60      5.68 o
   5 -11  10      607.54      598.75     17.23 o
   6 -11  10      165.48      176.72     11.44 o
   7 -11  10       18.62       20.72      5.51 o
   8 -11  10       33.18       37.72      6.55 o
  -6 -10  10       38.47       40.83      6.49 o
  -5 -10  10       18.38       18.09      5.43 o
  -4 -10  10       54.07       61.99     11.16 o
  -3 -10  10      155.63      141.77     11.05 o
  -2 -10  10      115.13      121.62      7.36 o
  -1 -10  10      189.91      178.48      9.98 o
   0 -10  10       81.84       89.37      7.58 o
   1 -10  10        0.26        0.54      3.61 o
   2 -10  10      269.19      291.55     28.34 o
   3 -10  10       39.42       30.70      7.61 o
   4 -10  10      240.32      253.96     12.42 o
   5 -10  10       80.16       71.10      6.87 o
   6 -10  10      173.39      186.98     10.18 o
   7 -10  10      108.25      106.14      8.82 o
   8 -10  10      159.68      157.50     11.29 o
  -7  -9  10       22.49       18.03      5.62 o
  -6  -9  10        0.71        2.52      4.90 o
  -5  -9  10      106.90      116.12      8.09 o
  -4  -9  10        2.08        8.25      5.02 o
  -3  -9  10      193.81      208.67     11.31 o
  -2  -9  10       40.69       28.07      7.23 o
  -1  -9  10        0.14       -0.19      3.63 o
   0  -9  10      972.89      947.81     56.45 o
   1  -9  10      687.74      647.65     18.17 o
   2  -9  10        2.27        5.12      3.48 o
   3  -9  10       62.88       74.46      6.35 o
   4  -9  10       14.29       10.48      4.11 o
   5  -9  10      737.60      731.99     17.76 o
   6  -9  10      338.66      367.68     11.17 o
   7  -9  10      360.84      377.38     13.55 o
   8  -9  10      147.27      145.63     10.05 o
  -7  -8  10       19.73       14.28      5.03 o
  -6  -8  10      102.17      100.18      8.66 o
  -5  -8  10      609.56      608.54     15.78 o
  -4  -8  10     1351.58     1330.25     30.32 o
  -3  -8  10       16.94       22.43      7.31 o
  -2  -8  10        0.00        2.68      4.83 o
  -1  -8  10      193.29      174.83     24.08 o
   0  -8  10      533.02      536.07     15.59 o
   1  -8  10       24.58       25.79      5.11 o
   2  -8  10       87.44      108.68     10.02 o
   3  -8  10       37.86       59.31      8.02 o
   4  -8  10       53.33       71.84     10.71 o
   5  -8  10      992.28     1018.27     18.04 o
   6  -8  10      185.42      201.12      8.43 o
   7  -8  10        0.62        3.68      3.68 o
   8  -8  10      207.22      181.50     10.71 o
  -8  -7  10      303.36      318.90     13.10 o
  -7  -7  10       39.74       41.07      6.84 o
  -6  -7  10      508.10      500.00     14.36 o
  -5  -7  10      230.38      238.64     14.06 o
  -4  -7  10      220.07      219.39      8.65 o
  -3  -7  10      262.61      262.96      9.14 o
  -2  -7  10       41.10       40.59      7.36 o
  -1  -7  10        3.33       -1.26      6.71 o
   0  -7  10      260.32      255.56     10.60 o
   1  -7  10      890.70      854.51     17.04 o
   2  -7  10       50.16       48.64      4.98 o
   3  -7  10      427.36      425.58     12.58 o
   4  -7  10       12.67       12.21      3.46 o
   5  -7  10       59.99       62.03      5.41 o
   6  -7  10      783.90      793.73     16.09 o
   7  -7  10       72.96       77.71      7.75 o
   8  -7  10      116.81      121.22      9.34 o
  -9  -6  10       77.38       76.86     18.30 o
  -8  -6  10      744.05      742.77     21.20 o
  -7  -6  10       39.93       39.76      5.80 o
  -6  -6  10       50.03       40.43      5.57 o
  -5  -6  10      874.69      866.10     19.95 o
  -4  -6  10     1641.96     1624.53     26.05 o
  -3  -6  10      274.74      271.00     12.27 o
  -2  -6  10       94.89       92.38      6.47 o
  -1  -6  10      390.91      396.94     24.62 o
   0  -6  10      662.19      632.76     33.37 o
   1  -6  10      441.55      441.54     11.62 o
   2  -6  10        7.91        8.20      3.33 o
   3  -6  10        0.03        2.14      2.87 o
   4  -6  10      951.85      891.89     18.74 o
   5  -6  10     1723.20     1657.68     24.56 o
   6  -6  10      248.16      267.83     15.27 o
   7  -6  10       48.74       61.43      5.98 o
   8  -6  10      165.28      158.49     10.39 o
  -9  -5  10       91.98       97.28      8.52 o
  -8  -5  10       17.19       26.84      5.35 o
  -7  -5  10       79.16       92.81      7.25 o
  -6  -5  10      191.34      174.05      8.47 o
  -5  -5  10     1778.78     1835.29     24.49 o
  -4  -5  10       77.47       74.25      6.80 o
  -3  -5  10       50.93       59.98      4.62 o
  -2  -5  10       22.34       19.02      4.19 o
  -1  -5  10       86.42      124.97     15.34 o
   0  -5  10      186.14      190.00      9.27 o
   1  -5  10       19.79       22.94      3.77 o
   2  -5  10       88.40       71.81      4.81 o
   3  -5  10       32.15       38.48      4.27 o
   4  -5  10     2107.62     2128.24     28.58 o
   5  -5  10      403.58      393.29     10.67 o
   6  -5  10        7.21        7.68      3.65 o
   7  -5  10      144.27      160.57      8.24 o
   8  -5  10       83.13       78.32      8.57 o
  -9  -4  10      307.23      276.74     11.70 o
  -8  -4  10      377.12      393.29     13.73 o
  -7  -4  10       30.39       32.80      5.13 o
  -6  -4  10      563.50      565.24     22.40 o
  -5  -4  10      108.76      114.42      5.55 o
  -4  -4  10      507.42      527.84     15.23 o
  -3  -4  10       67.54       98.41      9.82 o
  -2  -4  10      185.57      185.40      8.56 o
  -1  -4  10      228.65      192.77      8.84 o
   0  -4  10       52.59       55.16      4.84 o
   1  -4  10     1858.48     1833.45     27.11 o
   2  -4  10        5.99       13.78      2.98 o
   3  -4  10      257.30      235.82      6.80 o
   4  -4  10      169.86      160.42      7.69 o
   5  -4  10      292.33      294.70     13.73 o
   6  -4  10      297.14      321.59     10.31 o
   7  -4  10       59.86       67.56      8.28 o
 -10  -3  10      217.54      220.42     11.27 o
  -9  -3  10      775.69      785.92     19.00 o
  -8  -3  10       26.08       37.36     11.16 o
  -7  -3  10        2.35       -1.96      4.18 o
  -6  -3  10        4.40        7.54      2.93 o
  -5  -3  10       37.15       33.33      4.73 o
  -4  -3  10     3663.89     3658.46     46.37 o
  -3  -3  10     1571.40     1572.21     29.14 o
  -2  -3  10       76.90       78.53      7.33 o
  -1  -3  10      413.16      424.86     18.37 o
   0  -3  10      859.72      807.61     13.60 o
   1  -3  10     1030.32     1030.19     16.19 o
   2  -3  10       29.84       22.98      3.33 o
   3  -3  10      440.85      417.73      9.04 o
   4  -3  10       13.79       17.00      3.82 o
   5  -3  10     1161.71     1201.06     17.85 o
   6  -3  10      278.32      288.01     19.33 o
   7  -3  10       11.71       12.43      5.40 o
 -10  -2  10      145.78      162.87     12.54 o
  -9  -2  10      474.05      501.56     20.72 o
  -8  -2  10        6.19        9.73      8.26 o
  -7  -2  10        2.75        4.86      2.91 o
  -6  -2  10      120.80      114.95      5.59 o
  -5  -2  10     1074.62     1123.41     19.25 o
  -4  -2  10      317.53      336.45      9.22 o
  -3  -2  10        3.73       22.42      9.40 o
  -2  -2  10       52.46       53.00      5.63 o
  -1  -2  10      150.16      165.92      8.63 o
   0  -2  10      691.18      714.02     12.67 o
   1  -2  10      120.73      116.99      4.92 o
   2  -2  10        0.67        3.85      2.33 o
   3  -2  10       13.69       13.87      3.38 o
   4  -2  10      147.54      153.75      6.20 o
   5  -2  10      382.51      404.31      9.81 o
   6  -2  10      122.09      122.17      8.98 o
   7  -2  10      295.61      290.07     12.68 o
 -10  -1  10        2.93        4.38      5.64 o
  -9  -1  10       81.37       84.68      7.13 o
  -8  -1  10      143.57      134.19      6.53 o
  -7  -1  10        6.25        2.57      2.84 o
  -6  -1  10        9.66        6.66      2.87 o
  -5  -1  10      159.05      147.46      5.62 o
  -4  -1  10      532.48      500.82     14.45 o
  -3  -1  10      610.00      611.18     21.36 o
  -2  -1  10       81.47       83.19      6.70 o
  -1  -1  10       22.97       14.03      3.40 o
   0  -1  10       59.76       58.65      3.85 o
   1  -1  10      674.18      648.15     11.01 o
   2  -1  10      201.40      203.44      6.44 o
   3  -1  10        2.34       -1.59      2.42 o
   4  -1  10       12.18       10.64      3.15 o
   5  -1  10      344.10      347.83     10.78 o
   6  -1  10      457.27      471.81     13.12 o
 -10   0  10       98.39      116.03     10.40 o
  -9   0  10     1038.46     1038.69     31.99 o
  -8   0  10       39.70       51.72      5.61 o
  -7   0  10        6.03        9.07      3.51 o
  -6   0  10      314.87      329.56     10.04 o
  -5   0  10      511.67      514.23     10.08 o
  -4   0  10      229.70      207.49      7.45 o
  -3   0  10        4.06       62.13      8.59 o
  -2   0  10      206.77      205.90      7.74 o
  -1   0  10        0.61        0.52      2.31 o
   0   0  10      719.73      693.32     11.22 o
   1   0  10      774.78      781.72     17.58 o
   2   0  10       49.18       44.53      3.82 o
   3   0  10      120.13      136.55      5.92 o
   4   0  10      159.76      148.44      9.00 o
   5   0  10      248.33      267.87      9.85 o
   6   0  10        7.85        4.78      4.18 o
 -11   1  10        0.52        6.14      6.52 o
 -10   1  10        8.94       11.73      6.05 o
  -9   1  10      415.07      436.07     13.25 o
  -8   1  10      373.62      436.21     12.69 o
  -7   1  10        8.98       12.48      3.85 o
  -6   1  10        2.11        1.86      2.61 o
  -5   1  10        9.97       10.74      3.05 o
  -4   1  10      473.03      496.35     11.24 o
  -3   1  10     1241.50     1142.69     24.60 o
  -2   1  10       84.21       97.01      7.39 o
  -1   1  10      134.09      129.95      4.97 o
   0   1  10      231.21      211.18      6.31 o
   1   1  10        3.51        2.43      2.45 o
   2   1  10      208.59      208.54      6.65 o
   3   1  10       12.21       11.42      3.66 o
   4   1  10        5.61       14.48      4.05 o
   5   1  10       10.68       16.38      4.74 o
   6   1  10      139.78      160.30     16.61 o
 -11   2  10       14.47        5.09      7.48 o
 -10   2  10       78.93       74.66      7.14 o
  -9   2  10       13.07       10.48      4.64 o
  -8   2  10     2115.01     2184.14     33.44 o
  -7   2  10      101.90      118.64     15.38 o
  -6   2  10        3.90        4.00      2.93 o
  -5   2  10      449.45      452.36      9.52 o
  -4   2  10     1696.72     1618.09     20.98 o
  -3   2  10      239.99      229.62      8.68 o
  -2   2  10       38.84       38.82      4.97 o
  -1   2  10      291.23      309.73      7.36 o
   0   2  10      584.66      586.02     10.47 o
   1   2  10      618.21      561.51     14.47 o
   2   2  10      131.32      156.53      7.50 o
   3   2  10       15.80       18.53      4.78 o
   4   2  10      263.97      247.97     14.76 o
   5   2  10      188.81      196.06     12.01 o
 -11   3  10       78.36       73.71     13.73 o
 -10   3  10       11.27        9.15      4.80 o
  -9   3  10       89.49      111.69      7.73 o
  -8   3  10      684.28      713.47     22.74 o
  -7   3  10       47.09       58.81      5.45 o
  -6   3  10       26.15       16.69      3.65 o
  -5   3  10      467.68      462.37     11.67 o
  -4   3  10      456.35      454.48     12.71 o
  -3   3  10       15.66       21.99      3.38 o
  -2   3  10        2.84        0.44      2.46 o
  -1   3  10       25.65       18.48      3.41 o
   0   3  10      692.94      661.78     13.39 o
   1   3  10      103.39      112.78      7.12 o
   2   3  10       86.89       63.70      8.08 o
   3   3  10      108.44      109.76      8.73 o
   4   3  10      241.99      238.12     11.75 o
   5   3  10       33.25       36.53      6.78 o
 -11   4  10       18.78       20.01      7.10 o
 -10   4  10       17.44       26.33      6.63 o
  -9   4  10      456.84      463.26     24.24 o
  -8   4  10       12.44        7.63      4.79 o
  -7   4  10        0.85       -4.23      2.82 o
  -6   4  10       74.79       85.92      6.08 o
  -5   4  10       73.38       80.20      5.77 o
  -4   4  10       49.15       61.27      4.03 o
  -3   4  10      372.48      384.39      8.30 o
  -2   4  10       20.51       21.54      3.59 o
  -1   4  10      133.15      123.56      6.32 o
   0   4  10        0.29       -3.23      2.85 o
   1   4  10       54.63       60.83      5.37 o
   2   4  10      179.88      191.07     10.03 o
   3   4  10        7.73        7.75      6.76 o
   4   4  10       35.91       47.20      6.99 o
 -11   5  10        0.03       -3.02      5.07 o
 -10   5  10       30.56       19.05      6.56 o
  -9   5  10     1314.82     1314.24     31.24 o
  -8   5  10      114.32      118.53      7.54 o
  -7   5  10       62.17       62.73      5.97 o
  -6   5  10       12.27       12.29      3.79 o
  -5   5  10     1403.46     1417.76     21.01 o
  -4   5  10      569.82      571.24     10.44 o
  -3   5  10        1.20        0.19      2.33 o
  -2   5  10       13.80       16.11      3.48 o
  -1   5  10      128.09      112.90      8.47 o
   0   5  10      292.55      287.58     11.67 o
   1   5  10      235.98      240.36     14.07 o
   2   5  10      146.59      155.47      9.65 o
   3   5  10       17.26       21.31      5.72 o
 -11   6  10        2.54       -7.21      7.06 o
 -10   6  10      171.50      184.93     17.80 o
  -9   6  10      587.41      629.74     28.92 o
  -8   6  10        1.30       -4.60      5.62 o
  -7   6  10       44.66       37.88      7.70 o
  -6   6  10      349.32      358.53     15.61 o
  -5   6  10      489.69      491.51     11.42 o
  -4   6  10       41.85       46.75      6.18 o
  -3   6  10        0.53        8.84      2.84 o
  -2   6  10      133.94      135.04      6.71 o
  -1   6  10      178.53      165.94      7.76 o
   0   6  10      114.78      110.08      6.73 o
   1   6  10        0.81        1.72      5.49 o
   2   6  10       17.90       16.58      5.32 o
   3   6  10        0.01       -6.69      4.51 o
 -10   7  10        1.03       -3.76      7.44 o
  -9   7  10       14.03       33.06      9.36 o
  -8   7  10      383.32      404.59     16.11 o
  -7   7  10      284.87      311.96     11.41 o
  -6   7  10      113.53      125.84      7.75 o
  -5   7  10      141.36      154.14      9.68 o
  -4   7  10       73.76       76.78      5.63 o
  -3   7  10       57.22       44.91      5.46 o
  -2   7  10       25.11       39.23      4.07 o
  -1   7  10       66.02       73.73      5.96 o
   0   7  10       80.91       91.37     12.91 o
   1   7  10      268.13      282.33     12.18 o
   2   7  10      186.04      222.71     17.60 o
 -10   8  10      124.33      100.17     14.96 o
  -9   8  10      938.84      949.34     26.41 o
  -8   8  10      425.04      481.71     36.43 o
  -7   8  10       15.00       17.34      5.35 o
  -6   8  10        3.07        3.70      3.43 o
  -5   8  10        1.11        1.51      3.28 o
  -4   8  10      219.19      232.57      8.73 o
  -3   8  10       51.25       43.07      5.12 o
  -2   8  10        0.38        3.14      2.97 o
  -1   8  10        3.57        1.10      4.17 o
   0   8  10      307.61      303.64     12.49 o
   1   8  10      117.94      160.14     10.56 o
 -10   9  10      155.66      148.73     17.41 o
  -9   9  10       70.70       80.18     13.65 o
  -8   9  10      235.12      260.14     19.64 o
  -7   9  10       37.63       44.94      6.34 o
  -6   9  10      148.34      135.45      8.47 o
  -5   9  10       20.72       21.54      4.41 o
  -4   9  10        0.12        2.23      3.58 o
  -3   9  10       16.81       27.45      6.93 o
  -2   9  10        8.49        3.52      4.38 o
  -1   9  10        2.85       -5.01      4.82 o
   0   9  10       82.31       87.82      8.48 o
  -9  10  10       82.46       66.78      9.43 o
  -8  10  10      346.56      354.31     16.21 o
  -7  10  10       73.67       88.00      8.13 o
  -6  10  10       14.87        7.66      4.76 o
  -5  10  10      100.14      105.90      7.24 o
  -4  10  10      795.00      835.25     17.53 o
  -3  10  10       23.04       23.15      5.05 o
  -2  10  10        0.18        0.67      4.49 o
  -8  11  10      498.64      522.66     20.30 o
  -7  11  10       19.07       12.20      5.55 o
  -6  11  10       75.58       75.86     11.43 o
  -5  11  10       38.18       43.34      5.71 o
  -4  11  10      369.17      376.42     12.10 o
   0 -15  11        1.94       -5.88      5.45 o
   1 -15  11       88.71       97.87     14.34 o
   2 -15  11       19.14       12.04      8.21 o
   3 -15  11       21.34       15.95      8.97 o
   4 -15  11       47.16       61.13     12.89 o
   5 -15  11       79.69       88.29     15.49 o
  -2 -14  11      152.53      173.87     12.93 o
  -1 -14  11        0.17        1.08      5.28 o
   0 -14  11       23.53       16.24      6.01 o
   1 -14  11       49.72       44.63      7.54 o
   2 -14  11      185.16      201.70     12.26 o
   3 -14  11       44.72       28.00      9.74 o
   4 -14  11      143.14      148.19     17.18 o
   5 -14  11        4.33        0.54      5.13 o
   6 -14  11      144.13      135.02     15.07 o
  -3 -13  11      157.31      178.46     13.18 o
  -2 -13  11       38.85       29.98      8.25 o
  -1 -13  11        0.27       10.09      5.67 o
   0 -13  11      146.08      173.75     11.28 o
   1 -13  11      115.98      138.80     14.73 o
   2 -13  11       47.76       37.81      9.66 o
   3 -13  11      309.97      326.53     20.94 o
   4 -13  11      186.69      167.46     12.31 o
   5 -13  11      179.03      184.02     10.63 o
   6 -13  11      263.96      292.19     12.53 o
  -4 -12  11      294.57      334.97     18.95 o
  -3 -12  11       67.14       71.94      9.59 o
  -2 -12  11       95.80       92.84      9.97 o
  -1 -12  11      334.87      318.75     20.08 o
   0 -12  11        0.24        2.29      4.63 o
   1 -12  11       22.22       33.12      8.13 o
   2 -12  11        4.98       -3.91      4.46 o
   3 -12  11      760.38      777.09     22.89 o
   4 -12  11        5.64       -1.86      4.15 o
   5 -12  11       42.98       49.48      6.58 o
   6 -12  11       55.11       62.68      7.43 o
   7 -12  11      368.64      389.98     14.64 o
  -5 -11  11       88.82       98.96     11.09 o
  -4 -11  11      105.64       91.84     10.22 o
  -3 -11  11      684.36      762.51     39.89 o
  -2 -11  11        2.33        6.88      7.06 o
  -1 -11  11        0.11       -3.98      4.15 o
   0 -11  11       74.99       53.62      9.59 o
   1 -11  11      464.12      454.11     21.59 o
   2 -11  11      304.87      272.24     12.91 o
   3 -11  11      852.53      809.64     18.75 o
   4 -11  11       16.95       23.77      5.15 o
   5 -11  11       11.74       16.13      4.96 o
   6 -11  11      381.60      378.13     13.64 o
   7 -11  11      551.27      529.06     16.87 o
  -6 -10  11       50.21       55.63      8.94 o
  -5 -10  11      170.26      174.92     12.58 o
  -4 -10  11       26.55       30.92      6.96 o
  -3 -10  11       20.48       26.95      6.42 o
  -2 -10  11      161.64      161.00      8.35 o
  -1 -10  11       10.65       20.33      6.90 o
   0 -10  11       12.38        8.34      4.47 o
   1 -10  11      653.32      651.98     19.09 o
   2 -10  11        2.93        3.54      4.21 o
   3 -10  11       59.19       52.16      7.36 o
   4 -10  11      101.44      102.57     10.28 o
   5 -10  11      141.53      125.93      8.82 o
   6 -10  11        6.17        3.74      4.37 o
   7 -10  11      220.65      204.59     12.33 o
  -7  -9  11      208.22      217.68     14.53 o
  -6  -9  11        0.22       -0.43      8.02 o
  -5  -9  11      307.23      334.65     15.40 o
  -4  -9  11       45.11       39.65      6.98 o
  -3  -9  11       11.69        9.37      3.83 o
  -2  -9  11       77.80       85.99     12.27 o
  -1  -9  11      147.82      132.77     12.20 o
   0  -9  11       78.53       69.78      7.11 o
   1  -9  11      146.06      127.71      9.03 o
   2  -9  11      611.19      565.41     14.73 o
   3  -9  11      169.99      172.47      8.67 o
   4  -9  11      114.31      103.61      7.76 o
   5  -9  11        0.20        4.22      4.35 o
   6  -9  11      193.82      186.45     10.26 o
   7  -9  11        2.67        9.15      5.00 o
  -7  -8  11       73.65       79.61      9.70 o
  -6  -8  11       78.63       86.49      9.62 o
  -5  -8  11       45.49       35.89      6.83 o
  -4  -8  11       30.81       20.81      5.77 o
  -3  -8  11      647.09      648.17     15.92 o
  -2  -8  11       29.66       27.84      7.67 o
  -1  -8  11        1.67       16.26      4.59 o
   0  -8  11       87.82       76.14      7.24 o
   1  -8  11      565.01      552.21     17.03 o
   2  -8  11      208.49      200.89      8.71 o
   3  -8  11      178.79      189.73      8.81 o
   4  -8  11       97.07      111.67      9.38 o
   5  -8  11      381.66      344.69     10.40 o
   6  -8  11      659.51      676.61     15.28 o
   7  -8  11       70.86       82.73      6.74 o
  -8  -7  11      155.39      148.30      9.97 o
  -7  -7  11       53.08       54.18      8.62 o
  -6  -7  11       36.46       51.14      7.59 o
  -5  -7  11      949.02      999.54     65.54 o
  -4  -7  11       36.54       38.46      5.61 o
  -3  -7  11       10.07        9.86      4.59 o
  -2  -7  11       81.32       85.60     10.05 o
  -1  -7  11      243.56      211.63      9.90 o
   0  -7  11      275.23      272.30     15.07 o
   1  -7  11      148.31      134.91      7.32 o
   2  -7  11      157.67      176.56      8.45 o
   3  -7  11      261.81      253.29     18.61 o
   4  -7  11       22.57       38.00      4.71 o
   5  -7  11      153.77      167.97     10.00 o
   6  -7  11        6.82       11.58      3.96 o
   7  -7  11       46.58       39.94      7.73 o
  -8  -6  11        1.42        6.97      5.49 o
  -7  -6  11      397.69      418.82     17.01 o
  -6  -6  11       14.08       10.93      5.31 o
  -5  -6  11      304.40      320.00     11.25 o
  -4  -6  11      715.13      703.14     27.69 o
  -3  -6  11     1046.90     1021.18     23.56 o
  -2  -6  11      503.42      527.68     14.89 o
  -1  -6  11       93.25       75.99      6.83 o
   0  -6  11        3.75        7.64      4.41 o
   1  -6  11       89.36       70.44     10.57 o
   2  -6  11      532.86      519.90     13.52 o
   3  -6  11      998.73      956.30     16.85 o
   4  -6  11      193.10      184.38      7.80 o
   5  -6  11       18.85       20.31      4.90 o
   6  -6  11      315.62      308.72     11.33 o
   7  -6  11       15.66       17.50      4.54 o
  -9  -5  11      265.70      266.82     12.07 o
  -8  -5  11      383.13      396.45     13.59 o
  -7  -5  11       65.17       56.64      7.72 o
  -6  -5  11       49.88       68.36      7.96 o
  -5  -5  11       55.47       65.81     11.39 o
  -4  -5  11     1369.93     1382.90     28.92 o
  -3  -5  11      666.81      616.45     17.12 o
  -2  -5  11       29.50       21.74      4.60 o
  -1  -5  11      557.24      517.85     15.40 o
   0  -5  11      143.76      156.15      9.00 o
   1  -5  11      966.70      882.06     20.35 o
   2  -5  11     1603.10     1548.56     22.46 o
   3  -5  11      144.91      148.76      6.95 o
   4  -5  11      200.81      195.13     12.50 o
   5  -5  11      323.27      330.48     10.22 o
   6  -5  11      319.80      334.69     12.79 o
   7  -5  11       93.91       91.47      7.29 o
  -9  -4  11      100.43      105.01      8.65 o
  -8  -4  11      162.83      165.65      9.28 o
  -7  -4  11       81.03       85.84      7.45 o
  -6  -4  11        1.87        1.04      3.93 o
  -5  -4  11        1.13        4.57      5.87 o
  -4  -4  11       60.67       66.67      6.78 o
  -3  -4  11        3.69       10.62      4.95 o
  -2  -4  11      228.30      218.66      9.84 o
  -1  -4  11       70.02       83.38     12.39 o
   0  -4  11       26.40       29.44      4.23 o
   1  -4  11       46.09       46.38      4.87 o
   2  -4  11     1318.75     1230.75     22.71 o
   3  -4  11      210.11      193.19      8.39 o
   4  -4  11       19.98       36.73      4.08 o
   5  -4  11      129.81      122.10      7.20 o
   6  -4  11       11.80       14.98      4.99 o
   7  -4  11      589.77      608.02     18.13 o
  -9  -3  11      116.11      103.25      8.21 o
  -8  -3  11      118.14      124.57      8.08 o
  -7  -3  11       28.94       35.99      4.28 o
  -6  -3  11       37.15       43.82      5.08 o
  -5  -3  11       70.80       75.84      7.21 o
  -4  -3  11       62.24       53.39     14.19 o
  -3  -3  11      578.86      561.15     15.49 o
  -2  -3  11      913.84      859.28     20.37 o
  -1  -3  11       20.49       24.90      4.98 o
   0  -3  11       24.57       20.85      3.43 o
   1  -3  11      578.71      539.07     11.76 o
   2  -3  11      212.99      223.36      6.96 o
   3  -3  11       73.70       75.85      4.97 o
   4  -3  11       16.37       20.26      3.51 o
   5  -3  11       59.25       67.06      6.53 o
   6  -3  11      334.34      330.99     13.10 o
 -10  -2  11        5.01       -0.67      5.37 o
  -9  -2  11      937.44      921.95     20.67 o
  -8  -2  11      220.80      230.26      9.82 o
  -7  -2  11        1.61        1.66      2.86 o
  -6  -2  11      282.08      274.19      9.51 o
  -5  -2  11      113.38      113.02      8.16 o
  -4  -2  11      703.05      685.64     14.33 o
  -3  -2  11      237.96      261.54     10.60 o
  -2  -2  11        5.24        9.44      4.23 o
  -1  -2  11       81.93       77.12      7.59 o
   0  -2  11       22.45       38.45      4.62 o
   1  -2  11        4.98        2.90      3.42 o
   2  -2  11       24.91       24.07      3.40 o
   3  -2  11      167.52      167.46      6.62 o
   4  -2  11       84.88       99.99      5.73 o
   5  -2  11      112.23      110.53      6.28 o
   6  -2  11      111.81      126.95      9.63 o
 -10  -1  11        0.25       -3.36      5.13 o
  -9  -1  11      697.81      688.59     49.17 o
  -8  -1  11      167.34      155.97      7.42 o
  -7  -1  11      757.93      766.88     14.29 o
  -6  -1  11      193.43      229.25     10.96 o
  -5  -1  11        2.04       -0.28      3.95 o
  -4  -1  11      186.46      179.76      7.31 o
  -3  -1  11      134.89      124.82      8.21 o
  -2  -1  11      903.22      882.29     73.71 o
  -1  -1  11      335.78      382.86     14.93 o
   0  -1  11       62.43       68.70      4.27 o
   1  -1  11       15.27       22.01      3.24 o
   2  -1  11      164.67      181.88      6.50 o
   3  -1  11      343.92      322.39      8.65 o
   4  -1  11      222.54      213.96      7.71 o
   5  -1  11       14.62       13.76      4.19 o
   6  -1  11       48.65       39.78      5.79 o
 -10   0  11       49.50       48.63      8.24 o
  -9   0  11      171.70      170.29     11.33 o
  -8   0  11     2323.26     2372.15     35.95 o
  -7   0  11      367.70      355.49     10.95 o
  -6   0  11        0.15        1.57      3.90 o
  -5   0  11        0.04        4.37      3.22 o
  -4   0  11      193.57      188.92     12.85 o
  -3   0  11      734.06      746.65     19.36 o
  -2   0  11      195.61      199.95      8.10 o
  -1   0  11       47.37       39.69      4.20 o
   0   0  11      321.60      284.03     10.33 o
   1   0  11      645.01      627.89     11.44 o
   2   0  11      809.06      722.37     12.79 o
   3   0  11       54.02       62.07      4.83 o
   4   0  11        0.54       -2.33      3.52 o
   5   0  11       69.92       78.04      6.81 o
 -10   1  11       39.77       26.73     11.54 o
  -9   1  11        9.04        6.62      4.31 o
  -8   1  11     1163.56     1178.37     30.78 o
  -7   1  11        1.27       -3.72      3.09 o
  -6   1  11      149.99      162.00      9.21 o
  -5   1  11        1.97        8.85      3.97 o
  -4   1  11      882.40      876.32     21.42 o
  -3   1  11       57.76       62.57      6.83 o
  -2   1  11       18.29        9.48      2.99 o
  -1   1  11       56.95       79.36      5.35 o
   0   1  11        0.60        1.84      2.35 o
   1   1  11      699.68      666.13     13.20 o
   2   1  11       14.23       18.64      3.80 o
   3   1  11      613.60      622.77     12.46 o
   4   1  11       14.34       17.45      4.47 o
   5   1  11       14.81       14.58      4.64 o
 -10   2  11       28.70       19.16      5.24 o
  -9   2  11       45.96       41.92      8.70 o
  -8   2  11      294.74      301.32     10.87 o
  -7   2  11      367.63      358.56     13.74 o
  -6   2  11       64.78       92.42      6.03 o
  -5   2  11        6.94       10.93      3.32 o
  -4   2  11       48.51       49.89      4.81 o
  -3   2  11      192.65      189.13      7.01 o
  -2   2  11      385.28      404.81     10.21 o
  -1   2  11      232.29      210.06      8.10 o
   0   2  11      141.73      121.14      6.47 o
   1   2  11      202.87      193.82     11.06 o
   2   2  11      155.53      185.34     12.29 o
   3   2  11      760.18      813.78     20.10 o
   4   2  11      116.70      134.49     16.75 o
 -10   3  11      134.07      121.39     10.61 o
  -9   3  11      115.38      118.37     13.15 o
  -8   3  11     1021.42     1062.50     53.96 o
  -7   3  11       81.58       73.44      7.58 o
  -6   3  11       24.23       21.36      5.25 o
  -5   3  11      238.69      267.23     12.12 o
  -4   3  11      568.10      542.44     17.14 o
  -3   3  11      942.82      863.64     15.40 o
  -2   3  11      134.60      148.29     11.78 o
  -1   3  11        8.11       15.39      3.50 o
   0   3  11        8.44        4.32      3.21 o
   1   3  11      301.59      341.58     10.26 o
   2   3  11       56.39       59.43      6.90 o
   3   3  11      230.59      226.57     11.51 o
   4   3  11      195.62      196.69     11.48 o
 -10   4  11        0.33        4.48      7.21 o
  -9   4  11        1.78        2.18      4.77 o
  -8   4  11      491.67      505.13     19.33 o
  -7   4  11       39.51       52.94      5.58 o
  -6   4  11       17.92        9.13      3.62 o
  -5   4  11        1.84       -1.37      4.00 o
  -4   4  11      965.23     1019.86     17.17 o
  -3   4  11       80.08       68.97      8.69 o
  -2   4  11       46.31       50.62      4.74 o
  -1   4  11      222.45      214.58      8.04 o
   0   4  11      110.29      107.74      6.58 o
   1   4  11       83.35       80.18      6.23 o
   2   4  11        0.89       -4.06      4.16 o
   3   4  11       68.34       93.00     11.27 o
 -10   5  11       18.09       15.73      6.27 o
  -9   5  11      298.20      292.77     14.45 o
  -8   5  11       10.35        6.41      4.90 o
  -7   5  11       48.55       49.68      6.46 o
  -6   5  11      179.50      166.20      8.29 o
  -5   5  11       26.23       26.20      4.86 o
  -4   5  11      132.04      140.36      9.60 o
  -3   5  11      236.45      244.07      8.36 o
  -2   5  11      374.44      403.77     10.81 o
  -1   5  11       76.36       64.97      5.60 o
   0   5  11        8.03        4.59      3.54 o
   1   5  11       26.90       39.72      6.16 o
   2   5  11      171.54      182.79     10.96 o
 -10   6  11       20.32       14.82      6.18 o
  -9   6  11      675.28      670.71     37.55 o
  -8   6  11      331.50      343.42     12.89 o
  -7   6  11      150.16      159.73      9.59 o
  -6   6  11      112.39      117.58      8.99 o
  -5   6  11        9.54       14.19      5.28 o
  -4   6  11       62.22       71.37      9.45 o
  -3   6  11      415.25      387.12     10.68 o
  -2   6  11       47.44       51.63      5.15 o
  -1   6  11      150.60      138.82     11.08 o
   0   6  11       52.57       50.36      6.54 o
   1   6  11       30.31       23.39      5.86 o
   2   6  11       12.60       16.75      7.41 o
 -10   7  11        1.04        7.07      6.01 o
  -9   7  11      813.84      792.52     25.08 o
  -8   7  11      125.90      111.66     14.11 o
  -7   7  11      496.04      472.32     14.22 o
  -6   7  11      116.20      116.57      6.81 o
  -5   7  11      479.36      471.09     17.44 o
  -4   7  11        7.04        9.33      4.34 o
  -3   7  11        2.41       -5.32      3.55 o
  -2   7  11       43.67       59.73      8.81 o
  -1   7  11      199.71      196.38      8.67 o
   0   7  11       28.31       12.54      5.15 o
   1   7  11        7.94        5.35      4.93 o
  -9   8  11      133.46      128.68      9.34 o
  -8   8  11      545.63      556.65     26.09 o
  -7   8  11       94.08      105.90      8.24 o
  -6   8  11      226.47      217.56     10.48 o
  -5   8  11        0.81        3.68      3.48 o
  -4   8  11      167.12      155.87      9.44 o
  -3   8  11      390.29      416.01     15.81 o
  -2   8  11       83.23       86.71      7.80 o
  -1   8  11       79.89       80.18      9.46 o
   0   8  11       18.17       15.98      5.57 o
  -9   9  11       14.07       28.07      5.93 o
  -8   9  11       85.09       92.55      8.39 o
  -7   9  11       50.86       69.76      7.51 o
  -6   9  11       21.58       28.38      4.80 o
  -5   9  11       12.82       12.07      4.21 o
  -4   9  11      168.53      171.05     10.10 o
  -3   9  11      198.88      227.14     11.80 o
  -2   9  11       23.92       21.07      6.93 o
  -7  10  11        0.68        2.70      4.86 o
  -6  10  11      126.21      114.43      9.14 o
  -5  10  11        0.03        2.86      4.08 o
  -4  10  11       46.20       33.87      7.06 o
  -3  10  11       13.29       11.68      5.32 o
   1 -15  12       86.52       91.89     10.16 o
   2 -15  12       40.38       33.42      7.51 o
   3 -15  12        3.32       10.14      7.17 o
  -1 -14  12      188.78      200.13     13.47 o
   0 -14  12       15.33       11.35      8.74 o
   1 -14  12       43.38       68.56      8.92 o
   2 -14  12        6.90        7.34      5.72 o
   3 -14  12      248.76      277.01     20.90 o
   4 -14  12       84.36       91.49     10.65 o
   5 -14  12       28.07       28.56      6.13 o
  -3 -13  12      108.05      132.11     12.12 o
  -2 -13  12      354.18      406.13     17.87 o
  -1 -13  12       85.46       77.10     13.35 o
   0 -13  12       20.50       24.51      6.83 o
   1 -13  12       34.59       42.03     10.59 o
   2 -13  12      477.31      517.17     18.90 o
   3 -13  12      105.31      113.34     10.81 o
   4 -13  12       30.42       20.51      7.33 o
   5 -13  12        4.80        8.26      4.94 o
  -4 -12  12       45.32       51.07      9.19 o
  -3 -12  12      185.82      201.95     13.61 o
  -2 -12  12        1.08        5.12      7.48 o
  -1 -12  12       13.02        7.60      4.42 o
   0 -12  12      305.33      297.84     19.18 o
   1 -12  12      118.50      121.93     10.05 o
   2 -12  12      474.74      488.83     27.15 o
   3 -12  12       44.93       56.77      8.32 o
   4 -12  12       14.00       22.28      5.36 o
   5 -12  12       24.86       20.48      5.50 o
   6 -12  12      226.65      244.57     12.46 o
  -5 -11  12        0.37        4.82      8.48 o
  -4 -11  12       40.82       43.42      8.19 o
  -3 -11  12       11.74        4.98      5.64 o
  -2 -11  12      239.39      229.72     13.01 o
  -1 -11  12       57.13       74.86     11.43 o
   0 -11  12      227.82      251.59     17.57 o
   1 -11  12       20.64       15.72      5.75 o
   2 -11  12       12.19       11.36      5.80 o
   3 -11  12     1205.84     1151.48     23.73 o
   4 -11  12      213.76      199.27     10.44 o
   5 -11  12        0.31       -5.89      3.93 o
   6 -11  12        7.13        6.50      4.75 o
  -6 -10  12       34.64       55.66     17.14 o
  -5 -10  12        0.02        1.19      5.72 o
  -4 -10  12      332.90      333.35     29.80 o
  -3 -10  12       78.89       96.30      9.95 o
  -2 -10  12      271.68      278.90     13.89 o
  -1 -10  12       47.76       36.59      8.59 o
   0 -10  12       46.20       42.72      6.51 o
   1 -10  12      177.71      193.40     21.63 o
   2 -10  12     1445.76     1363.94     31.29 o
   3 -10  12     1090.04     1041.24     22.00 o
   4 -10  12       10.02        0.35      3.93 o
   5 -10  12        3.31        2.97      4.37 o
   6 -10  12      287.21      293.85     15.87 o
  -6  -9  12        0.34        4.15      5.80 o
  -5  -9  12       34.77       54.36      8.26 o
  -4  -9  12       25.69       34.16      7.08 o
  -3  -9  12       93.97      103.85      7.28 o
  -2  -9  12       42.28       37.97      8.59 o
  -1  -9  12      297.41      291.40     17.26 o
   0  -9  12        4.65       -0.13      4.24 o
   1  -9  12      315.07      317.81     13.71 o
   2  -9  12      128.39      140.16      9.64 o
   3  -9  12       40.73       28.27      4.91 o
   4  -9  12      421.88      411.23     13.57 o
   5  -9  12        1.49        2.51      4.29 o
   6  -9  12      247.30      249.95     13.44 o
  -7  -8  12        2.19        7.58      6.23 o
  -6  -8  12      217.44      229.04     14.01 o
  -5  -8  12      791.25      774.85     30.22 o
  -4  -8  12        1.76        5.05      4.88 o
  -3  -8  12      328.43      307.12     12.81 o
  -2  -8  12      724.43      670.08     26.31 o
  -1  -8  12      537.05      577.24     20.36 o
   0  -8  12        1.63       -2.92      3.94 o
   1  -8  12       26.12       21.19      5.42 o
   2  -8  12      388.60      387.32     19.59 o
   3  -8  12      567.39      548.51     25.26 o
   4  -8  12      535.85      507.99     14.85 o
   5  -8  12        0.21       -1.44      3.38 o
   6  -8  12       10.38       21.19      4.61 o
  -8  -7  12       64.93       62.50      9.32 o
  -7  -7  12      495.26      509.02     19.55 o
  -6  -7  12       48.78       54.90      8.14 o
  -5  -7  12      196.51      223.41     12.58 o
  -4  -7  12        8.53       15.10      5.72 o
  -3  -7  12      470.62      475.90     15.97 o
  -2  -7  12       65.92       59.14      9.59 o
  -1  -7  12        1.25       -2.90      6.14 o
   0  -7  12       20.11       14.69      5.15 o
   1  -7  12      318.89      319.56     24.08 o
   2  -7  12     1019.28     1005.36     25.76 o
   3  -7  12      505.72      461.71     13.65 o
   4  -7  12        1.15        2.71      3.43 o
   5  -7  12       23.41       20.07      4.41 o
   6  -7  12      147.83      131.32     12.05 o
  -8  -6  12      375.36      396.12     17.46 o
  -7  -6  12        0.67       -4.86      4.98 o
  -6  -6  12      250.06      277.20     28.23 o
  -5  -6  12        0.68       -0.08      3.42 o
  -4  -6  12        7.78       10.40      4.54 o
  -3  -6  12      310.33      324.80     12.81 o
  -2  -6  12      291.51      271.46     11.40 o
  -1  -6  12      244.60      208.29     30.30 o
   0  -6  12      676.25      665.92     35.55 o
   1  -6  12      209.45      190.01      8.74 o
   2  -6  12       37.21       38.01      5.68 o
   3  -6  12      134.35      128.84      6.92 o
   4  -6  12      212.77      217.30      8.45 o
   5  -6  12        9.82        3.57      3.84 o
   6  -6  12        0.99       10.15      4.12 o
  -8  -5  12       41.39       45.35      7.93 o
  -7  -5  12      131.50      153.09     11.25 o
  -6  -5  12      170.95      177.12     11.34 o
  -5  -5  12       52.66       59.59      5.86 o
  -4  -5  12       33.49       41.95     11.39 o
  -3  -5  12      531.98      540.15     23.24 o
  -2  -5  12       77.75       84.80      7.34 o
  -1  -5  12      511.03      531.37     24.05 o
   0  -5  12        2.17        2.78      4.24 o
   1  -5  12      118.51      113.32      7.16 o
   2  -5  12      904.25      856.44     15.97 o
   3  -5  12      390.02      388.55     10.76 o
   4  -5  12        5.58        6.45      3.46 o
   5  -5  12       21.26       12.36      4.15 o
   6  -5  12      189.57      191.60      9.20 o
  -9  -4  12        3.48       10.62      7.21 o
  -8  -4  12      211.79      203.43     12.67 o
  -7  -4  12        8.30       11.00      5.23 o
  -6  -4  12       22.59       14.05      4.27 o
  -5  -4  12       15.23        5.10      5.91 o
  -4  -4  12       19.90       18.67     10.85 o
  -3  -4  12      379.17      417.91     27.11 o
  -2  -4  12      445.22      448.14     14.80 o
  -1  -4  12      155.16      119.65     12.16 o
   0  -4  12      893.81      871.92     33.10 o
   1  -4  12      757.38      747.59     14.35 o
   2  -4  12      999.88      964.40     17.13 o
   3  -4  12       51.93       43.42      5.33 o
   4  -4  12      141.34      130.60      6.43 o
   5  -4  12        1.15        1.30      3.70 o
   6  -4  12      216.40      202.70      9.49 o
  -9  -3  12        2.25        0.92      5.15 o
  -8  -3  12        5.97        0.50      5.02 o
  -7  -3  12       69.42       70.78      6.41 o
  -6  -3  12       58.14       57.09      5.83 o
  -5  -3  12      134.73      128.69     12.62 o
  -4  -3  12        5.97       11.52      4.64 o
  -3  -3  12       69.19       89.30     11.47 o
  -2  -3  12      139.69      128.94      8.65 o
  -1  -3  12      475.50      444.44     15.15 o
   0  -3  12      140.33      141.16      6.53 o
   1  -3  12       18.22       25.41      4.40 o
   2  -3  12      124.67      123.17      5.84 o
   3  -3  12      630.34      620.03     12.20 o
   4  -3  12      467.80      449.44     10.68 o
   5  -3  12        5.89        4.85      3.50 o
   6  -3  12        0.00        5.05      5.43 o
  -9  -2  12        0.44       -5.72      4.95 o
  -8  -2  12      182.49      182.36     11.37 o
  -7  -2  12      498.45      466.66     13.19 o
  -6  -2  12      428.85      442.44     24.35 o
  -5  -2  12        5.80        7.52      6.06 o
  -4  -2  12      338.59      347.98     10.49 o
  -3  -2  12      312.00      281.56     11.84 o
  -2  -2  12      436.11      452.01     15.21 o
  -1  -2  12        1.09        7.19      4.49 o
   0  -2  12     1380.24     1306.47     19.96 o
   1  -2  12      251.29      246.97      7.34 o
   2  -2  12      674.41      686.15     13.10 o
   3  -2  12      531.99      545.59     11.53 o
   4  -2  12      133.84      129.95      6.69 o
   5  -2  12        1.01        1.18      3.90 o
 -10  -1  12        5.10        2.61      7.36 o
  -9  -1  12       21.97       20.86      9.13 o
  -8  -1  12      484.74      504.07     13.99 o
  -7  -1  12       71.83       71.68      8.13 o
  -6  -1  12       90.42       83.19      7.86 o
  -5  -1  12      665.91      630.06     18.79 o
  -4  -1  12      495.18      516.07     15.31 o
  -3  -1  12      282.09      287.26     12.12 o
  -2  -1  12        9.24       14.76      4.74 o
  -1  -1  12      156.06      140.88      7.76 o
   0  -1  12       59.15       41.95      3.92 o
   1  -1  12      201.56      180.24      6.61 o
   2  -1  12      144.24      135.92     10.79 o
   3  -1  12      309.57      287.62      8.54 o
   4  -1  12      102.42       92.55      6.03 o
   5  -1  12       24.79       35.73      5.57 o
 -10   0  12       21.53       19.29      7.67 o
  -9   0  12       29.73       34.29      7.10 o
  -8   0  12       31.89       33.95      6.37 o
  -7   0  12      705.26      718.25     20.15 o
  -6   0  12      193.09      198.79     10.47 o
  -5   0  12     1254.23     1246.68     26.23 o
  -4   0  12      255.66      249.30     31.99 o
  -3   0  12        2.22        4.45      4.26 o
  -2   0  12      352.50      361.83     11.37 o
  -1   0  12      945.62      924.73     16.49 o
   0   0  12        0.78        2.12      2.57 o
   1   0  12       32.39       45.63      5.34 o
   2   0  12      651.15      612.36     12.16 o
   3   0  12     1100.86     1099.61     29.41 o
   4   0  12        5.33        6.74      4.17 o
   5   0  12        0.67        1.88      4.37 o
 -10   1  12        2.52       -7.75      5.17 o
  -9   1  12       35.13       32.09      6.66 o
  -8   1  12      266.47      298.28     13.50 o
  -7   1  12      960.04      971.96     23.87 o
  -6   1  12       51.14       43.72      9.28 o
  -5   1  12      116.48      133.28      8.99 o
  -4   1  12       23.19       19.65      4.03 o
  -3   1  12      315.96      335.05     13.34 o
  -2   1  12      409.41      417.42     10.54 o
  -1   1  12      215.28      201.96      7.92 o
   0   1  12       23.40       21.60      3.62 o
   1   1  12      109.73      110.55      5.71 o
   2   1  12      548.72      546.20     13.34 o
   3   1  12      356.73      399.78     14.07 o
   4   1  12       14.75       18.62      5.75 o
 -10   2  12       64.25       68.22      9.06 o
  -9   2  12       11.00        8.44      7.75 o
  -8   2  12      201.25      209.48     17.72 o
  -7   2  12      133.42      131.93     14.27 o
  -6   2  12      154.77      143.80      9.66 o
  -5   2  12       93.79      101.95      8.56 o
  -4   2  12        0.95       11.05      4.43 o
  -3   2  12      611.66      599.09     20.07 o
  -2   2  12       22.94       32.52      4.21 o
  -1   2  12      348.08      322.59      9.65 o
   0   2  12       76.83       67.80      5.62 o
   1   2  12      145.78      130.24      7.32 o
   2   2  12       29.59       34.70      5.99 o
   3   2  12        2.08        0.37      8.18 o
   4   2  12      173.11      185.70     11.66 o
 -10   3  12       89.14      101.09     14.15 o
  -9   3  12        4.01        1.69      7.59 o
  -8   3  12       18.09       23.78      8.67 o
  -7   3  12      240.11      252.74     18.56 o
  -6   3  12       14.57        9.18      4.67 o
  -5   3  12       25.50       35.09      6.25 o
  -4   3  12        1.01        0.39      4.15 o
  -3   3  12        0.58        0.31      2.81 o
  -2   3  12      670.03      670.93     14.06 o
  -1   3  12      286.65      306.39      9.76 o
   0   3  12        4.68        4.59      3.49 o
   1   3  12       17.15       11.16      4.07 o
   2   3  12      424.93      431.92     14.99 o
   3   3  12      134.75      129.01      9.96 o
 -10   4  12        0.37        1.29      5.36 o
  -9   4  12        1.61        5.59      5.41 o
  -8   4  12       50.53       33.90      9.36 o
  -7   4  12       36.20       45.10      8.40 o
  -6   4  12       14.41       16.83      5.28 o
  -5   4  12       76.53       90.02     13.46 o
  -4   4  12        0.86        1.44      3.60 o
  -3   4  12      424.25      431.84     11.22 o
  -2   4  12       82.88       75.96      5.84 o
  -1   4  12        9.39        2.45      3.84 o
   0   4  12      122.15      122.86      7.29 o
   1   4  12       31.85       27.08      6.24 o
   2   4  12      146.52      149.28     10.26 o
 -10   5  12       28.06       35.49      7.56 o
  -9   5  12        3.52        0.05      4.90 o
  -8   5  12        0.22        4.76      7.21 o
  -7   5  12       10.22        5.36      6.10 o
  -6   5  12       58.33       48.46      7.56 o
  -5   5  12       18.59        8.93      5.14 o
  -4   5  12        3.95        2.33      4.09 o
  -3   5  12        6.23        1.16      3.31 o
  -2   5  12       43.37       47.39      5.12 o
  -1   5  12      256.85      249.58      9.25 o
   0   5  12      414.17      389.56     11.67 o
   1   5  12       13.11       24.32      6.13 o
 -10   6  12       95.74       98.28     10.85 o
  -9   6  12        0.09        8.97      6.02 o
  -8   6  12       36.48       43.61     15.57 o
  -7   6  12       54.11       61.96     18.75 o
  -6   6  12       35.11       55.41      8.11 o
  -5   6  12       51.61       67.62      6.80 o
  -4   6  12      127.69      140.61      9.03 o
  -3   6  12       73.82       63.27      5.68 o
  -2   6  12      318.53      346.06     10.86 o
  -1   6  12      254.65      287.82     10.23 o
   0   6  12       38.33       35.23      8.29 o
   1   6  12        0.83        4.37      5.07 o
  -9   7  12       59.39       48.63      8.26 o
  -8   7  12        1.74       -4.54      4.93 o
  -7   7  12        0.84        9.05      5.77 o
  -6   7  12       16.84       20.69      6.58 o
  -5   7  12      133.99      127.82      8.91 o
  -4   7  12       25.55       27.91      5.58 o
  -3   7  12       97.34      110.07      8.81 o
  -2   7  12       96.91       96.46      7.02 o
  -1   7  12       63.36       75.30      9.30 o
   0   7  12       12.65       12.42      5.44 o
  -8   8  12        1.00       -1.43      5.59 o
  -7   8  12        1.61        5.57      5.78 o
  -6   8  12       89.75       90.45      8.29 o
  -5   8  12      107.70       92.26     12.24 o
  -4   8  12       15.50       22.14      5.64 o
  -3   8  12       11.94        7.48      4.86 o
  -2   8  12      123.81      133.37     12.18 o
  -7   9  12       14.68       23.63      7.40 o
  -6   9  12      110.64      127.55     10.32 o
  -5   9  12       21.21       22.02      5.75 o
  -4   9  12        2.17        7.67      5.17 o
  -3   9  12      109.81      112.38      9.41 o
   0 -14  13       10.87       10.78      5.94 o
   1 -14  13       50.90       53.47      8.82 o
   2 -14  13       50.04       68.65     12.81 o
   3 -14  13        0.49        4.84      5.91 o
  -2 -13  13       43.56       38.50      8.26 o
  -1 -13  13      383.92      420.63     19.29 o
   0 -13  13      355.10      360.34     16.15 o
   1 -13  13       19.30       33.14     10.05 o
   2 -13  13       22.98       30.25      7.24 o
   3 -13  13      321.05      298.19     18.45 o
   4 -13  13       54.55       50.07      8.88 o
  -3 -12  13       33.68       40.79      8.39 o
  -2 -12  13      153.24      212.91     28.27 o
  -1 -12  13      163.64      186.46     12.17 o
   0 -12  13       34.72       27.15      9.89 o
   1 -12  13        3.69        3.67      6.67 o
   2 -12  13      252.72      245.14     13.69 o
   3 -12  13      737.49      720.25     23.48 o
   4 -12  13        6.18       -0.07      4.16 o
   5 -12  13        0.32       -3.24      4.62 o
  -4 -11  13      285.38      252.77     15.38 o
  -3 -11  13        3.83        6.36      5.85 o
  -2 -11  13      188.93      191.66      9.92 o
  -1 -11  13       31.01       21.09      8.44 o
   0 -11  13       70.54       66.96     12.20 o
   1 -11  13      105.82      112.48     10.11 o
   2 -11  13       13.62        9.34      5.62 o
   3 -11  13       96.04       83.52      9.52 o
   4 -11  13      399.28      384.31     13.82 o
   5 -11  13        5.04        6.46      4.92 o
  -5 -10  13       63.17       65.84      9.41 o
  -4 -10  13       30.71       43.31     10.70 o
  -3 -10  13       59.95       65.36      8.86 o
  -2 -10  13       33.62       31.37      6.60 o
  -1 -10  13      730.01      701.45     28.99 o
   0 -10  13      719.55      664.63     20.15 o
   1 -10  13        9.51        7.60     10.62 o
   2 -10  13       10.06       14.28      5.64 o
   3 -10  13      172.23      163.49      9.71 o
   4 -10  13      343.16      371.02     13.40 o
   5 -10  13        6.23        8.81      4.76 o
  -6  -9  13       15.57        9.13      6.54 o
  -5  -9  13       65.15       77.59     10.04 o
  -4  -9  13       16.92       17.59      6.29 o
  -3  -9  13       23.32       19.71      4.76 o
  -2  -9  13      217.85      193.45     15.19 o
  -1  -9  13      157.54      182.48     15.49 o
   0  -9  13       39.50       50.67     10.89 o
   1  -9  13        0.65        5.12      5.10 o
   2  -9  13      181.15      195.28     12.17 o
   3  -9  13      176.91      161.99      9.42 o
   4  -9  13        3.28        4.84      4.18 o
   5  -9  13        4.11        1.91      4.71 o
   6  -9  13        7.41       11.45      5.26 o
  -7  -8  13        3.13        6.36      8.71 o
  -6  -8  13       52.25       46.57      9.78 o
  -5  -8  13      619.95      599.39     20.92 o
  -4  -8  13       66.89       60.13      6.41 o
  -3  -8  13       10.03        2.25      4.33 o
  -2  -8  13        0.10        7.06      6.52 o
  -1  -8  13      646.19      620.77     40.35 o
   0  -8  13        3.05       -1.84      3.87 o
   1  -8  13       24.14       25.00     10.51 o
   2  -8  13        7.93        1.21      3.75 o
   3  -8  13        1.10        1.14      3.94 o
   4  -8  13      155.65      167.26      9.83 o
   5  -8  13      112.97      102.83      7.34 o
   6  -8  13        0.02       -1.91      3.94 o
  -7  -7  13        0.67        8.69      6.32 o
  -6  -7  13      117.59      128.22     11.33 o
  -5  -7  13     1007.82      997.50     26.86 o
  -4  -7  13       11.19       15.66      5.25 o
  -3  -7  13       25.24        8.77      4.71 o
  -2  -7  13       68.58       48.09      9.13 o
  -1  -7  13     1092.63     1014.05     24.73 o
   0  -7  13        2.43        0.91      4.38 o
   1  -7  13        3.16       -1.30      4.45 o
   2  -7  13       95.05       91.33      7.41 o
   3  -7  13      276.59      298.62     15.57 o
   4  -7  13      480.22      465.03     15.78 o
   5  -7  13       17.34       10.50      4.28 o
   6  -7  13        3.04        1.58      4.04 o
  -8  -6  13        0.84        8.97      5.99 o
  -7  -6  13      266.11      281.24     14.72 o
  -6  -6  13       13.13        5.66      7.75 o
  -5  -6  13       80.07       79.91      6.82 o
  -4  -6  13      344.42      338.57     13.82 o
  -3  -6  13      194.21      201.65     14.80 o
  -2  -6  13        0.94       10.20      4.67 o
  -1  -6  13     1843.57     1786.24     55.76 o
   0  -6  13      442.77      408.09     15.48 o
   1  -6  13       20.99       26.40      5.03 o
   2  -6  13       70.82       60.85      6.34 o
   3  -6  13       79.90       86.12      6.31 o
   4  -6  13       75.69       67.31      6.07 o
   5  -6  13       80.22       70.72      7.26 o
   6  -6  13        1.80        5.21      4.23 o
  -8  -5  13       39.94       44.90      7.86 o
  -7  -5  13        1.25        7.30      5.75 o
  -6  -5  13      534.97      576.56     15.28 o
  -5  -5  13      377.60      370.26     17.10 o
  -4  -5  13      380.18      337.21     13.86 o
  -3  -5  13      255.45      241.77     16.11 o
  -2  -5  13       65.16       62.01      8.78 o
  -1  -5  13        1.59        2.64      6.14 o
   0  -5  13     3417.17     3211.35     55.96 o
   1  -5  13      107.90      101.28      7.42 o
   2  -5  13       15.63       13.22      4.31 o
   3  -5  13      175.95      167.98      8.26 o
   4  -5  13      263.21      267.20     12.75 o
   5  -5  13       65.01       80.87      7.52 o
  -8  -4  13       10.20       13.95      6.09 o
  -7  -4  13      213.38      243.64     15.15 o
  -6  -4  13       82.35       81.15     11.36 o
  -5  -4  13        3.61        2.75      4.38 o
  -4  -4  13        0.31       -2.55      4.07 o
  -3  -4  13      145.30      143.06     17.91 o
  -2  -4  13      967.87      921.46     22.97 o
  -1  -4  13      426.89      401.33     14.98 o
   0  -4  13       78.89       91.44      8.94 o
   1  -4  13      202.01      193.86     11.51 o
   2  -4  13       64.72       61.89      5.49 o
   3  -4  13      146.04      180.88      8.31 o
   4  -4  13      124.95      132.65      6.84 o
   5  -4  13        7.69        7.70      4.35 o
  -9  -3  13      109.36      124.08     11.15 o
  -8  -3  13       86.25       84.02      9.22 o
  -7  -3  13        4.22       11.66      4.38 o
  -6  -3  13        1.77       -2.39      4.12 o
  -5  -3  13       59.09       53.42      7.02 o
  -4  -3  13       43.97       41.97      9.09 o
  -3  -3  13      129.14      103.49     13.65 o
  -2  -3  13       91.96      111.57      8.94 o
  -1  -3  13      372.54      345.61     24.08 o
   0  -3  13     1241.28     1179.14     22.71 o
   1  -3  13       11.55       13.07      3.63 o
   2  -3  13       65.57       53.91      4.80 o
   3  -3  13        4.13        7.03      3.23 o
   4  -3  13       47.36       45.63      5.02 o
   5  -3  13       18.80       27.85      4.65 o
  -9  -2  13       78.75       67.88     12.73 o
  -8  -2  13      177.58      161.55      8.98 o
  -7  -2  13        2.17        0.01      3.70 o
  -6  -2  13      311.44      320.91     14.96 o
  -5  -2  13      615.65      625.93     21.06 o
  -4  -2  13      227.18      186.29      9.47 o
  -3  -2  13       59.03       56.44      8.36 o
  -2  -2  13      288.94      333.53     41.50 o
  -1  -2  13       41.32       37.18      6.64 o
   0  -2  13      426.27      389.25     10.36 o
   1  -2  13        4.31        1.67      2.81 o
   2  -2  13        8.30       10.88      3.36 o
   3  -2  13      270.50      283.20      8.79 o
   4  -2  13      339.59      373.94     10.34 o
   5  -2  13        7.35       13.24      4.79 o
  -9  -1  13        3.21        8.59      8.44 o
  -8  -1  13       12.45       13.88      4.49 o
  -7  -1  13      279.88      296.00     30.18 o
  -6  -1  13      260.50      242.16     11.77 o
  -5  -1  13       40.05       48.89      6.70 o
  -4  -1  13      158.11      128.85      7.92 o
  -3  -1  13       89.15       76.00      9.40 o
  -2  -1  13       36.10       41.88      7.63 o
  -1  -1  13       67.32       46.56      5.70 o
   0  -1  13      563.22      481.01     10.42 o
   1  -1  13        5.81        5.69      3.02 o
   2  -1  13       24.10       14.22      3.55 o
   3  -1  13      100.59      113.36      6.87 o
   4  -1  13      125.41      132.23      8.24 o
  -9   0  13      139.62      129.44     10.63 o
  -8   0  13       63.56       62.18     13.46 o
  -7   0  13       70.70      101.06      8.99 o
  -6   0  13        0.14       -1.10      4.21 o
  -5   0  13      325.77      354.67     11.14 o
  -4   0  13      478.65      475.15     16.18 o
  -3   0  13       51.21       47.59      6.90 o
  -2   0  13      642.42      626.32     20.73 o
  -1   0  13      643.90      594.53     13.32 o
   0   0  13        4.56        5.38      3.04 o
   1   0  13       61.63       62.17      5.03 o
   2   0  13       15.18       21.88      4.92 o
   3   0  13       86.36       83.19      6.85 o
   4   0  13        0.48       -0.76      4.98 o
  -9   1  13        9.78       15.26      8.67 o
  -8   1  13        6.03        4.37      7.21 o
  -7   1  13       14.74       24.85      8.74 o
  -6   1  13      392.86      384.82     21.48 o
  -5   1  13      164.64      159.70     10.29 o
  -4   1  13       32.28       33.58      6.86 o
  -3   1  13       79.86       78.21     11.51 o
  -2   1  13        1.03        0.58      3.06 o
  -1   1  13     1833.11     1725.56     44.34 o
   0   1  13        3.25        0.23      3.34 o
   1   1  13       35.37       28.61      4.70 o
   2   1  13       38.26       53.17      5.80 o
   3   1  13      346.41      353.49     14.10 o
 -10   2  13        1.88       -2.38      7.59 o
  -9   2  13       19.29       21.55      8.67 o
  -8   2  13        6.37        0.31      7.44 o
  -7   2  13      173.06      182.94     16.64 o
  -6   2  13      188.34      202.94     11.69 o
  -5   2  13        1.66        2.27      4.31 o
  -4   2  13      215.80      214.00     30.57 o
  -3   2  13       10.93        7.88      3.96 o
  -2   2  13      165.44      166.27      7.77 o
  -1   2  13      143.07      161.83      7.79 o
   0   2  13      423.55      410.23     18.17 o
   1   2  13       22.32       22.67      4.52 o
   2   2  13      146.56      162.39     10.63 o
   3   2  13      115.95      106.65      9.50 o
  -9   3  13      152.69      162.46     17.41 o
  -8   3  13      172.50      179.64     17.33 o
  -7   3  13       20.05       15.19      8.13 o
  -6   3  13       17.50       14.14      5.39 o
  -5   3  13      326.15      331.99     21.44 o
  -4   3  13      566.15      582.89     19.25 o
  -3   3  13       16.36        6.72      3.45 o
  -2   3  13        3.04        7.02      3.44 o
  -1   3  13      319.48      340.60     10.73 o
   0   3  13      263.31      280.57     10.05 o
   1   3  13       34.37       46.12      5.66 o
   2   3  13       70.45       81.22      8.57 o
  -9   4  13       28.54       41.04     11.12 o
  -8   4  13       85.25      111.76     15.34 o
  -7   4  13       86.26      104.47      9.79 o
  -6   4  13      342.97      324.75     28.30 o
  -5   4  13      161.02      150.79     11.09 o
  -4   4  13       21.25       20.09      4.97 o
  -3   4  13       31.59       35.21      4.87 o
  -2   4  13       99.37       97.49      6.76 o
  -1   4  13      224.48      229.26      9.44 o
   0   4  13       51.03       51.44      6.07 o
   1   4  13       22.55       24.80      5.92 o
  -9   5  13        0.66       13.35      8.97 o
  -8   5  13      226.20      198.66     18.87 o
  -7   5  13       94.60       80.31      9.33 o
  -6   5  13      213.46      202.92     12.71 o
  -5   5  13      278.32      290.09     14.23 o
  -4   5  13       68.85       83.51      7.73 o
  -3   5  13        2.88        1.89      3.46 o
  -2   5  13       19.81       15.56      4.14 o
  -1   5  13       10.71        2.64      3.85 o
   0   5  13      183.79      194.67     11.22 o
  -9   6  13      277.22      298.30     22.24 o
  -8   6  13        8.50        9.93      5.92 o
  -7   6  13        2.51        8.91      5.80 o
  -6   6  13       29.70       26.07      9.63 o
  -5   6  13     1170.91     1121.31     24.05 o
  -4   6  13        1.75        3.66      4.49 o
  -3   6  13        0.47       -3.53      4.16 o
  -2   6  13       47.42       43.49      5.54 o
  -1   6  13      122.34      122.13      7.95 o
  -8   7  13       28.52       23.51      7.23 o
  -7   7  13      169.11      168.80     12.79 o
  -6   7  13       96.94      108.14     11.09 o
  -5   7  13      344.34      334.31     13.18 o
  -4   7  13       96.35       87.94      8.33 o
  -3   7  13        5.65        8.97      5.06 o
  -2   7  13      129.79      121.19     12.78 o
  -7   8  13       24.26       17.74      7.08 o
  -6   8  13        0.70       -6.62      4.41 o
  -5   8  13        1.64        2.81      5.54 o
  -4   8  13      251.91      247.47     14.85 o
  -1 -13  14       31.20       24.69      7.63 o
   0 -13  14       58.24       51.70     11.51 o
   1 -13  14       44.13       30.68     10.59 o
   2 -13  14       35.72       30.94      7.70 o
   3 -13  14        0.59        0.53      5.89 o
  -3 -12  14       22.86       22.11     12.77 o
  -2 -12  14        3.35       -3.14      5.41 o
  -1 -12  14      541.42      613.70     28.92 o
   0 -12  14      337.09      312.49     21.17 o
   1 -12  14       19.17       19.87      8.82 o
   2 -12  14        1.77       -2.66      5.46 o
   3 -12  14      170.40      206.24     17.37 o
   4 -12  14      146.07      147.50     10.45 o
  -4 -11  14        2.06        2.54      6.40 o
  -3 -11  14        2.94       -1.01      5.88 o
  -2 -11  14       30.32       17.23      5.04 o
  -1 -11  14      404.16      419.87     23.24 o
   0 -11  14      132.02      138.91     15.65 o
   1 -11  14        0.80       -3.88      4.75 o
   2 -11  14        1.60        2.77      5.58 o
   3 -11  14      175.60      206.75     16.41 o
   4 -11  14       13.78       14.73      5.82 o
  -5 -10  14      207.11      176.84     13.67 o
  -4 -10  14      195.26      222.69     14.33 o
  -3 -10  14        0.24        0.30      4.12 o
  -2 -10  14       19.38       22.40      8.67 o
  -1 -10  14        3.10       21.55      8.28 o
   0 -10  14      312.65      335.91     14.94 o
   1 -10  14      135.86      115.19     10.44 o
   2 -10  14        0.40       -0.86      5.33 o
   3 -10  14        2.80        7.50      4.70 o
   4 -10  14       70.21       74.91      7.76 o
  -5  -9  14      368.65      405.62     18.06 o
  -4  -9  14      168.69      138.06     11.93 o
  -3  -9  14        5.30       -3.78      5.87 o
  -2  -9  14        1.69        1.53      6.44 o
  -1  -9  14      742.18      756.76     30.83 o
   0  -9  14      916.55      921.16     54.38 o
   1  -9  14        2.71        2.99      7.02 o
   2  -9  14        0.87        0.43      4.85 o
   3  -9  14      112.77      118.89      8.87 o
   4  -9  14       82.33       95.44      8.45 o
   5  -9  14       17.81       20.53      5.74 o
  -6  -8  14       81.91       75.75      9.98 o
  -5  -8  14        4.83       23.01      7.52 o
  -4  -8  14       71.80       64.04      8.22 o
  -3  -8  14       79.41       70.71     13.31 o
  -2  -8  14      184.78      186.70     16.03 o
  -1  -8  14      134.14      146.10     10.32 o
   0  -8  14       60.53       60.65      7.81 o
   1  -8  14      227.34      189.58     18.33 o
   2  -8  14        1.52       -0.56      3.63 o
   3  -8  14      106.24      104.55      8.46 o
   4  -8  14       21.15       40.55      6.48 o
   5  -8  14       90.08       89.19      7.42 o
  -7  -7  14       51.77       49.22      9.19 o
  -6  -7  14       11.92       13.79      6.65 o
  -5  -7  14      725.92      745.09     28.10 o
  -4  -7  14      412.71      405.32     21.86 o
  -3  -7  14       14.77       11.31      7.06 o
  -2  -7  14        0.01       -6.29      5.83 o
  -1  -7  14      171.79      205.34     11.74 o
   0  -7  14      665.50      700.53     21.12 o
   1  -7  14      172.38      161.09     12.62 o
   2  -7  14        7.02        5.51      4.23 o
   3  -7  14        9.81       -1.98      4.01 o
   4  -7  14      398.95      392.47     12.14 o
   5  -7  14       80.54       65.49      6.54 o
  -7  -6  14       51.85       48.11      9.40 o
  -6  -6  14      111.49      133.80     11.39 o
  -5  -6  14      374.97      404.60     15.96 o
  -4  -6  14        4.61        5.01      5.56 o
  -3  -6  14        0.66       -0.38      6.37 o
  -2  -6  14      321.26      320.47     13.53 o
  -1  -6  14      282.59      281.30     13.21 o
   0  -6  14      373.63      337.43     14.45 o
   1  -6  14        0.38       -6.15      4.10 o
   2  -6  14       16.22        8.49      4.27 o
   3  -6  14        2.42       -3.57      3.35 o
   4  -6  14      419.65      407.75     17.56 o
   5  -6  14       56.73       54.95      6.18 o
  -8  -5  14       97.32       97.10     10.69 o
  -7  -5  14       27.03       27.83      6.95 o
  -6  -5  14       23.05       29.48      5.54 o
  -5  -5  14        2.75       -4.10      4.24 o
  -4  -5  14       23.59       10.85      5.34 o
  -3  -5  14        3.20        2.99      6.90 o
  -2  -5  14      232.15      203.65     14.23 o
  -1  -5  14       14.53       38.93      6.86 o
   0  -5  14       77.35       73.64     11.58 o
   1  -5  14      703.88      674.93     17.07 o
   2  -5  14       53.25       62.49      5.78 o
   3  -5  14        9.07        5.99      3.81 o
   4  -5  14       91.31       90.77      7.69 o
  -8  -4  14      219.99      227.30     13.69 o
  -7  -4  14       71.74       80.16      7.39 o
  -6  -4  14        3.21        7.86      8.48 o
  -5  -4  14       24.18       30.75      9.47 o
  -4  -4  14      802.76      815.30     22.40 o
  -3  -4  14      318.78      281.41     12.78 o
  -2  -4  14       10.74        6.08      4.93 o
  -1  -4  14      161.39      169.50     14.04 o
   0  -4  14     1491.24     1398.05     36.82 o
   1  -4  14      426.76      416.30     11.43 o
   2  -4  14        6.31        4.11      3.55 o
   3  -4  14       47.93       47.18      5.39 o
   4  -4  14       57.86       74.77      7.30 o
  -8  -3  14        4.20       -0.89      4.93 o
  -7  -3  14        0.01       -3.68      4.23 o
  -6  -3  14      126.85      127.83     10.19 o
  -5  -3  14      249.98      247.63     15.49 o
  -4  -3  14      292.45      273.96     12.45 o
  -3  -3  14       31.82       33.67      6.19 o
  -2  -3  14      274.64      264.10     12.74 o
  -1  -3  14      675.78      664.18     20.37 o
   0  -3  14      107.39      117.27      8.15 o
   1  -3  14        0.20        0.27      3.32 o
   2  -3  14        2.47        1.48      3.55 o
   3  -3  14       91.75       86.06      6.01 o
   4  -3  14      119.58      137.51      7.45 o
  -9  -2  14       19.70       19.94     10.20 o
  -8  -2  14       39.26       50.71      6.33 o
  -7  -2  14        4.39        5.59      4.24 o
  -6  -2  14        6.18        7.24      5.07 o
  -5  -2  14       46.88       41.95      6.59 o
  -4  -2  14      339.97      344.72     11.19 o
  -3  -2  14        3.64       -6.17      4.11 o
  -2  -2  14       73.10       55.08     13.58 o
  -1  -2  14      152.22      144.05     10.91 o
   0  -2  14      292.36      270.55     16.23 o
   1  -2  14      332.44      323.81     10.22 o
   2  -2  14        6.65        2.17      3.86 o
   3  -2  14       15.73       17.90      4.03 o
   4  -2  14        2.28        4.45      3.84 o
  -9  -1  14      603.25      597.60     29.84 o
  -8  -1  14       26.75       28.77      6.61 o
  -7  -1  14       27.65       29.46      6.48 o
  -6  -1  14       97.79       93.21      9.06 o
  -5  -1  14      183.22      208.27     13.27 o
  -4  -1  14       80.99      101.05      7.14 o
  -3  -1  14       20.04       12.14      5.16 o
  -2  -1  14      326.35      310.95     13.93 o
  -1  -1  14      411.96      466.46     13.91 o
   0  -1  14      665.10      644.64     13.96 o
   1  -1  14      117.22       96.64      6.03 o
   2  -1  14        0.06       -2.25      3.07 o
   3  -1  14       55.39       64.20      5.68 o
  -9   0  14       29.36       23.04      6.75 o
  -8   0  14      109.54      108.13      9.95 o
  -7   0  14       10.41       15.98      5.61 o
  -6   0  14      161.84      179.96     22.78 o
  -5   0  14        0.47       -0.21      4.23 o
  -4   0  14       60.05       63.32      8.12 o
  -3   0  14       27.80       20.12     11.62 o
  -2   0  14       93.88       83.38     23.01 o
  -1   0  14      130.19      138.68      7.62 o
   0   0  14       48.80       41.86      5.95 o
   1   0  14       18.08       20.54      4.72 o
   2   0  14        1.01       -3.43      3.78 o
   3   0  14      110.61      125.37      9.87 o
  -9   1  14       48.33       48.86     11.58 o
  -8   1  14      298.88      274.83     20.33 o
  -7   1  14        2.53       -1.38      6.83 o
  -6   1  14        0.41        8.51      7.52 o
  -5   1  14       91.51       78.63      8.54 o
  -4   1  14      765.52      811.97     23.29 o
  -3   1  14      240.78      227.96     19.79 o
  -2   1  14       29.64       21.09      4.88 o
  -1   1  14      110.94      131.27      7.63 o
   0   1  14      517.92      537.51     13.67 o
   1   1  14       33.32       45.75      9.14 o
   2   1  14        7.47       13.78      4.71 o
  -9   2  14       36.11       56.45     12.43 o
  -8   2  14       27.50       31.68      9.89 o
  -7   2  14       11.01        3.22      7.29 o
  -6   2  14       53.82       66.32      8.22 o
  -5   2  14      295.68      278.04     13.64 o
  -4   2  14      361.33      338.09     15.05 o
  -3   2  14       19.19       20.58      6.42 o
  -2   2  14        2.54       -0.04      3.36 o
  -1   2  14      330.50      329.06     13.20 o
   0   2  14      166.74      191.10      9.12 o
   1   2  14       25.89       31.24      5.91 o
  -9   3  14      256.32      217.99     20.17 o
  -8   3  14        6.62       -3.07      6.83 o
  -7   3  14        0.04        3.61      7.13 o
  -6   3  14       56.77       63.51      8.43 o
  -5   3  14        2.45        5.07      7.13 o
  -4   3  14      123.76      135.35     11.01 o
  -3   3  14       99.37       98.74      6.87 o
  -2   3  14       32.93       34.10      5.08 o
  -1   3  14        6.37       14.86      4.48 o
   0   3  14       44.95       43.28      5.57 o
   1   3  14       12.42       10.13      7.37 o
  -8   4  14        0.38       -8.44      6.52 o
  -7   4  14        6.89       14.73      8.74 o
  -6   4  14       19.65       28.11      6.88 o
  -5   4  14      794.20      797.80     24.08 o
  -4   4  14      170.35      185.08     12.88 o
  -3   4  14       42.18       46.03      5.48 o
  -2   4  14       82.73       85.07      6.94 o
  -1   4  14      120.26      129.23      8.08 o
   0   4  14      170.59      172.30      9.16 o
  -8   5  14       29.65       32.98     11.05 o
  -7   5  14        9.66        7.75      5.78 o
  -6   5  14      113.87      107.29     13.04 o
  -5   5  14      676.64      699.45     22.91 o
  -4   5  14        0.33        1.33      4.61 o
  -3   5  14       36.74       34.02      5.85 o
  -2   5  14        0.58       -5.40      3.60 o
  -1   5  14      169.61      170.20      9.11 o
  -7   6  14        1.02        0.90      5.61 o
  -6   6  14        5.59       -2.09      5.34 o
  -5   6  14      107.50      107.15     22.47 o
  -4   6  14      264.36      294.00     12.81 o
  -3   6  14       68.85       53.88      7.41 o
  -2   6  14        2.14        2.27      4.04 o
  -5   7  14       78.92       90.14     10.07 o
  -1 -12  15        3.33       10.43      7.98 o
   0 -12  15       37.08       29.91      9.74 o
   1 -12  15      140.45      159.77     17.64 o
   2 -12  15        1.87       -1.76      5.54 o
  -3 -11  15       29.48       31.69     10.78 o
  -2 -11  15        5.39        0.03      5.34 o
  -1 -11  15       62.33       46.48     11.05 o
   0 -11  15      142.23      193.75     18.18 o
   1 -11  15      133.30      148.19     18.26 o
   2 -11  15      114.42      113.18     11.17 o
   3 -11  15       57.32       43.81     20.06 o
  -4 -10  15       52.85       52.89     14.08 o
  -3 -10  15       29.17       20.23      6.73 o
  -2 -10  15       13.97       16.26      8.59 o
  -1 -10  15        9.44        5.75      7.90 o
   0 -10  15        3.91        1.00      6.67 o
   1 -10  15       20.22       35.91      7.07 o
   2 -10  15       90.08       92.23     10.33 o
   3 -10  15        9.75       11.49      5.09 o
  -5  -9  15      195.14      218.05     20.71 o
  -4  -9  15      102.07      126.91     11.63 o
  -3  -9  15      254.09      253.40     15.26 o
  -2  -9  15        6.98        5.37      7.36 o
  -1  -9  15       43.10       28.84      8.82 o
   0  -9  15       85.56       88.33     14.31 o
   1  -9  15      264.45      262.31     14.01 o
   2  -9  15       27.09       29.92     10.62 o
   3  -9  15        1.68       -0.51      4.37 o
  -5  -8  15      603.96      627.15     37.97 o
  -4  -8  15       76.25      103.20     10.04 o
  -3  -8  15        0.20        2.37      4.99 o
  -2  -8  15       17.74        0.61      6.67 o
  -1  -8  15       53.39       49.17     10.74 o
   0  -8  15       38.50       43.50      9.13 o
   1  -8  15       73.61       88.88      9.50 o
   2  -8  15        0.23        3.99      5.32 o
   3  -8  15       16.40       14.12      5.37 o
   4  -8  15      125.19      127.42      9.79 o
  -6  -7  15        1.01       -1.27      5.58 o
  -5  -7  15      352.46      340.88     12.64 o
  -4  -7  15      313.12      311.44     14.40 o
  -3  -7  15      198.80      164.76     15.88 o
  -2  -7  15        0.65       -1.46      6.06 o
  -1  -7  15       37.15       58.41      8.09 o
   0  -7  15       19.95       25.46      6.37 o
   1  -7  15       38.77       40.43      7.31 o
   2  -7  15       77.32       86.06      7.90 o
   3  -7  15        5.02        8.08      4.89 o
   4  -7  15        4.28       -3.52      3.84 o
  -7  -6  15      104.12      125.81     12.09 o
  -6  -6  15        1.16       -0.28      5.64 o
  -5  -6  15       15.19        6.39      5.44 o
  -4  -6  15      633.13      641.65     20.66 o
  -3  -6  15      402.97      352.07     21.02 o
  -2  -6  15        6.62        3.45      6.67 o
  -1  -6  15        2.38        1.04      4.85 o
   0  -6  15      255.80      254.58     16.84 o
   1  -6  15      448.43      450.08     17.71 o
   2  -6  15       11.24       10.36      4.74 o
   3  -6  15        0.22        0.20      4.35 o
   4  -6  15       34.29       40.29      6.73 o
  -7  -5  15       80.55       79.83     12.73 o
  -6  -5  15        1.58       -0.44      4.16 o
  -5  -5  15      129.65      118.78     10.38 o
  -4  -5  15      408.93      414.79     16.24 o
  -3  -5  15       40.05       48.55     10.43 o
  -2  -5  15       71.96       69.14     10.51 o
  -1  -5  15       19.85       31.53      6.53 o
   0  -5  15      112.30      109.95     10.43 o
   1  -5  15        3.47       17.37      7.89 o
   2  -5  15       35.17       27.01      4.86 o
   3  -5  15        9.99        5.27      4.00 o
  -7  -4  15        8.98        3.69      4.70 o
  -6  -4  15      161.38      151.71     11.21 o
  -5  -4  15      134.63      115.92     10.82 o
  -4  -4  15      233.67      235.36     34.48 o
  -3  -4  15      396.90      384.13     22.09 o
  -2  -4  15      165.05      164.77     12.96 o
  -1  -4  15       18.82       12.80      5.95 o
   0  -4  15       40.74       37.59      7.29 o
   1  -4  15      112.17      121.68      7.49 o
   2  -4  15       22.94       21.29      4.51 o
   3  -4  15       11.43       11.91      4.38 o
  -8  -3  15       11.76       12.61      6.72 o
  -7  -3  15        5.43        7.94      4.50 o
  -6  -3  15        7.07        8.68      5.33 o
  -5  -3  15       58.32       54.55     17.10 o
  -4  -3  15      465.12      475.41     16.98 o
  -3  -3  15      137.23      138.15     10.54 o
  -2  -3  15      205.70      198.30     12.43 o
  -1  -3  15        6.02        1.15      5.17 o
   0  -3  15      171.12      196.93     12.66 o
   1  -3  15      107.19      120.29      7.53 o
   2  -3  15        2.53       -1.86      3.73 o
   3  -3  15        0.88        1.40      3.82 o
  -8  -2  15       46.02       55.10      6.85 o
  -7  -2  15       52.00       67.73      8.81 o
  -6  -2  15        9.30        9.86      5.57 o
  -5  -2  15       22.65       29.59      7.02 o
  -4  -2  15        4.06       20.10      5.99 o
  -3  -2  15      415.05      410.27     23.82 o
  -2  -2  15        0.78       -3.22      5.37 o
  -1  -2  15       32.28       29.13     10.62 o
   0  -2  15      176.43      157.36      9.60 o
   1  -2  15        6.49       13.91      4.16 o
   2  -2  15       16.33       17.23      4.04 o
  -8  -1  15      687.20      715.84     22.62 o
  -7  -1  15      131.82      130.78     10.73 o
  -6  -1  15        1.24        0.75      4.88 o
  -5  -1  15       54.37       52.08      7.66 o
  -4  -1  15      137.29      136.15      8.33 o
  -3  -1  15        9.74       11.40      7.33 o
  -2  -1  15       32.26       39.65      7.32 o
  -1  -1  15        3.91        0.58      4.36 o
   0  -1  15        0.48       -3.58      4.00 o
   1  -1  15      231.26      254.07     13.00 o
   2  -1  15      119.63      111.05      8.01 o
  -8   0  15      267.87      260.64     20.33 o
  -7   0  15        9.49        0.77      7.21 o
  -6   0  15       16.93       21.78      8.67 o
  -5   0  15       18.92       12.81      7.82 o
  -4   0  15      106.15      140.96     32.41 o
  -3   0  15       71.05       75.61     18.26 o
  -2   0  15       16.87       14.19      5.98 o
  -1   0  15        6.71        7.68      5.68 o
   0   0  15       99.40      119.97      8.41 o
   1   0  15      101.56       99.23      7.99 o
  -8   1  15       95.88       73.79     13.12 o
  -7   1  15       68.40       67.81     12.43 o
  -6   1  15       31.19       32.52     10.05 o
  -5   1  15       40.86       27.95      6.48 o
  -4   1  15       10.40       37.66      7.50 o
  -3   1  15      300.72      285.46     14.51 o
  -2   1  15       11.24       -0.50      4.24 o
  -1   1  15       27.68       25.33      5.00 o
   0   1  15       19.42       19.34      4.89 o
   1   1  15       36.41       49.13      6.09 o
  -8   2  15      401.13      368.25     24.39 o
  -7   2  15       17.51       26.69      9.51 o
  -6   2  15        1.39        1.76      7.29 o
  -5   2  15      141.14      151.12     11.63 o
  -4   2  15      535.77      525.42     19.57 o
  -3   2  15      187.14      169.66     12.36 o
  -2   2  15        3.50        3.39      3.90 o
  -1   2  15        0.01       -3.50      3.53 o
   0   2  15       38.03       46.46      5.92 o
  -8   3  15      187.81      193.29     19.48 o
  -7   3  15        1.95        1.23      7.44 o
  -6   3  15        1.01       -3.12      8.40 o
  -5   3  15      117.71      129.91     11.45 o
  -4   3  15      343.33      378.60     16.95 o
  -3   3  15       35.77       36.78      5.99 o
  -2   3  15        1.80        1.04      3.78 o
  -1   3  15       28.62       19.75      4.92 o
  -7   4  15       93.66       92.20     15.03 o
  -6   4  15        0.53       -7.63      5.10 o
  -5   4  15        2.22        5.67      5.82 o
  -4   4  15        6.95       10.51     11.39 o
  -3   4  15       78.33       82.03      9.08 o
  -2   4  15        7.36        7.55      4.34 o
  -6   5  15        2.53       -2.40      6.33 o
  -5   5  15      219.20      225.63     14.72 o
  -4   5  15       26.86       26.04      5.97 o
  -3   5  15       20.76       37.35      7.65 o
  -1 -11  16        0.09       -6.06      6.90 o
   0 -11  16       53.74       65.04     13.19 o
  -3 -10  16       39.42       54.44      9.43 o
  -2 -10  16        0.22        1.00      7.82 o
  -1 -10  16        1.12        3.53      7.90 o
   0 -10  16       17.28        4.68      7.21 o
   1 -10  16       30.77       18.78      6.93 o
  -4  -9  16       12.35        7.40      6.32 o
  -3  -9  16      102.05       95.51     10.25 o
  -2  -9  16      172.39      182.17     17.57 o
  -1  -9  16        2.98        1.61      6.60 o
   0  -9  16       13.38       16.09      6.57 o
   1  -9  16       45.22       33.21      7.34 o
   2  -9  16       64.18       64.14      9.69 o
  -4  -8  16      141.74      153.63     20.79 o
  -3  -8  16      351.95      361.33     17.07 o
  -2  -8  16       32.41       23.09      9.05 o
  -1  -8  16       21.71       17.64      8.90 o
   0  -8  16       69.29       66.42     17.83 o
   1  -8  16       58.34       72.57      9.58 o
   2  -8  16       27.52       32.24      8.40 o
  -5  -7  16      200.99      196.58     13.12 o
  -4  -7  16      108.59      102.78     10.21 o
  -3  -7  16       98.49       93.73     13.58 o
  -2  -7  16       60.72       84.99     13.12 o
  -1  -7  16       23.38        2.94      5.29 o
   0  -7  16       53.14       48.26      8.19 o
   1  -7  16        5.42        5.20      5.35 o
   2  -7  16       12.43       15.06      5.30 o
  -6  -6  16       10.41        6.90      4.86 o
  -5  -6  16       31.41       30.51      6.96 o
  -4  -6  16       83.73      103.20     10.31 o
  -3  -6  16      331.03      295.08     20.02 o
  -2  -6  16       96.25       91.12     13.81 o
  -1  -6  16       43.31       38.74      7.59 o
   0  -6  16       25.36       18.09      6.28 o
   1  -6  16        8.79        3.81      6.02 o
   2  -6  16      114.46       93.42      8.64 o
  -6  -5  16       16.92       25.88      7.02 o
  -5  -5  16        8.07        1.53      5.18 o
  -4  -5  16      154.20      152.56     20.21 o
  -3  -5  16      164.32      174.88     17.18 o
  -2  -5  16       92.00       82.47     12.54 o
  -1  -5  16        0.66       -0.80      5.35 o
   0  -5  16        1.66       -0.12      5.50 o
   1  -5  16       88.06       79.56     10.01 o
   2  -5  16      143.36      141.02      9.80 o
  -7  -4  16       11.72        7.10      4.61 o
  -6  -4  16        4.18        3.76      9.70 o
  -5  -4  16       15.16        4.28      5.34 o
  -4  -4  16        5.34        7.33      5.14 o
  -3  -4  16        0.75       15.88      8.13 o
  -2  -4  16      146.46      139.64     11.25 o
  -1  -4  16       13.50       25.71     17.91 o
   0  -4  16        3.86       -7.24      4.83 o
   1  -4  16        8.41        1.29      5.33 o
   2  -4  16        0.22        0.57      3.78 o
  -7  -3  16      238.81      271.76     14.39 o
  -6  -3  16      107.97      119.94     10.77 o
  -5  -3  16       17.75       12.97      6.25 o
  -4  -3  16      148.54      143.96     10.81 o
  -3  -3  16      652.86      659.86     21.50 o
  -2  -3  16      215.76      205.22     19.18 o
  -1  -3  16        0.09        3.41      7.75 o
   0  -3  16       51.35       37.51      7.99 o
   1  -3  16       28.26       27.88      5.05 o
   2  -3  16       74.99       80.75      7.17 o
  -7  -2  16        6.18       16.12      6.49 o
  -6  -2  16        1.37       -0.84      5.83 o
  -5  -2  16       90.78       71.46      8.71 o
  -4  -2  16      982.82      914.05     25.02 o
  -3  -2  16      105.24      148.06     13.88 o
  -2  -2  16       10.53        9.03      6.75 o
  -1  -2  16       49.89       58.64     11.28 o
   0  -2  16       88.91       79.58      8.94 o
   1  -2  16       91.96       94.99      8.80 o
  -7  -1  16      308.65      331.05     22.70 o
  -6  -1  16       21.95       22.09      9.36 o
  -5  -1  16       37.53       26.31      9.36 o
  -4  -1  16        0.33       -2.04      5.07 o
  -3  -1  16      114.00      111.10     13.77 o
  -2  -1  16      150.53      149.36     11.97 o
  -1  -1  16       67.42       81.31      9.96 o
   0  -1  16       58.05       37.66      6.47 o
   1  -1  16        0.58       -0.56      4.57 o
  -7   0  16      281.01      281.58     21.71 o
  -6   0  16        0.22        1.69      7.59 o
  -5   0  16      452.59      433.83     25.24 o
  -4   0  16       90.38       93.78     10.12 o
  -3   0  16      308.49      307.33     15.59 o
  -2   0  16       16.47       24.28      7.32 o
  -1   0  16       41.90       43.13      8.18 o
   0   0  16       14.08        9.20      4.54 o
  -7   1  16       59.95       55.99     12.27 o
  -6   1  16        0.62       -8.74      7.29 o
  -5   1  16       11.23        7.48      5.98 o
  -4   1  16       31.27       20.28      7.90 o
  -3   1  16       45.01       51.76      8.73 o
  -2   1  16       44.34       30.49      6.13 o
  -1   1  16        0.99       -1.00      3.83 o
  -6   2  16      145.31      150.72     17.64 o
  -5   2  16       37.00       29.70      7.43 o
  -4   2  16        3.80       -3.77      5.47 o
  -3   2  16       35.11       37.18      8.16 o
  -2   2  16      109.94      133.73      9.74 o
  -6   3  16        3.10       -6.23      5.42 o
  -5   3  16       10.49       14.74      6.55 o
  -4   3  16       56.60       59.67      9.17 o
  -3   3  16       98.82       83.84     10.61 o
  -3  -8  17        4.56        4.23      5.88 o
  -2  -8  17       19.01       25.93      9.36 o
  -1  -8  17      406.46      369.63     23.85 o
   0  -8  17       78.00       61.15     13.58 o
  -4  -7  17        1.69        2.50      5.46 o
  -3  -7  17       55.85       49.40     11.51 o
  -2  -7  17       17.99       11.74      7.98 o
  -1  -7  17      270.51      247.86     14.70 o
   0  -7  17      160.06      157.86     12.68 o
  -4  -6  17        0.01        0.79      5.50 o
  -3  -6  17        0.67        3.53      7.06 o
  -2  -6  17      135.89      108.77     15.42 o
  -1  -6  17       15.88        0.07      5.43 o
   0  -6  17       97.37       81.53     10.27 o
  -5  -5  17        3.14        2.28      5.36 o
  -4  -5  17        5.93        5.74      8.32 o
  -3  -5  17      139.43      109.69     15.11 o
  -2  -5  17      213.02      183.84     13.10 o
  -1  -5  17        0.41       -3.96      5.45 o
   0  -5  17        8.54        3.11      5.78 o
  -5  -4  17       23.76       25.56     12.27 o
  -4  -4  17        3.18        5.06      5.37 o
  -3  -4  17       99.09      102.48     15.03 o
  -2  -4  17       13.28       10.65     10.16 o
  -1  -4  17       17.00       21.67     17.07 o
   0  -4  17       30.70       41.53      8.36 o
  -5  -3  17      213.03      219.20     13.80 o
  -4  -3  17       19.56       21.67      6.82 o
  -3  -3  17        4.96        3.60      5.53 o
  -2  -3  17       29.85       24.68      7.17 o
  -1  -3  17        1.08       13.94      7.67 o
   0  -3  17       94.44       85.36     10.67 o
  -6  -2  17       85.44       53.62     12.27 o
  -5  -2  17       15.46        4.83      8.74 o
  -4  -2  17       20.79        8.90      8.05 o
  -3  -2  17       82.70       70.42      9.46 o
  -2  -2  17      120.85      124.89     21.67 o
  -1  -2  17       53.11       57.97      9.57 o
  -5  -1  17        4.87       10.82      8.74 o
  -4  -1  17       16.51       16.65      6.86 o
  -3  -1  17      127.39      130.51     11.71 o
  -2  -1  17      139.23      132.44     12.31 o
  -5   0  17       20.77       16.41      9.20 o
  -4   0  17        1.58        0.12      5.61 o
  -3   0  17       28.90       19.86      6.97 o
  -2   0  17        0.73        5.16      6.52 o
 
